# Supplementary material for: Modeling the Kinetics of Polyethylene Terephthalate and Polyesters with Terminal Hydroxyl Groups Transesterification Reactions
Source: Polymers (Basel). 2025 Apr 6;17(7):992. doi: 10.3390/polym17070992 (PMC11991440; doi:10.3390/polym17070992)
Supplement: Supplementary file 1 [file polymers-17-00992-s001.zip]

Archive with 2 entries (2 files):
- Kinetic model.xlsx
- Table S1. HNMR ODEET data..pdf
