# Supplementary material for: Modeling the Kinetics of Polyethylene Terephthalate and Polyesters with Terminal Hydroxyl Groups Transesterification Reactions
Source: Polymers (Basel). 2025 Apr 6;17(7):992. doi: 10.3390/polym17070992 (PMC11991440; doi:10.3390/polym17070992)
Supplement: Supplementary file 1 [file polymers-17-00992-s001.zip › Kinetic model.xlsx]

## Sheet: Kinetic model
Step (h)	0.1	min																											Ea	105187	105187	105187	105187	105187	105187	105187	105187	105187	105187	105187	18500	18500	18500	18500	18500	18500	18500	18500	18500
Temperature	280	°C																											A	780378	780378	780378	780378	780378	780378	780378	780378	780378	780378	780378	2.71835e+06	2.71835e+06	2.71835e+06	2.71835e+06	2.71835e+06	2.71835e+06	2.71835e+06	2.71835e+06	2.71835e+06
Catalyst conc.	0.1	wt%	(up to 1)			TET	PEP	TEP	TDP	TDT	PDP	TE	TD	PE	PD	E	D												k	9.13118e-05	9.13118e-05	9.13118e-05	9.13118e-05	9.13118e-05	9.13118e-05	9.13118e-05	9.13118e-05	9.13118e-05	9.13118e-05	9.13118e-05	0.134575	0.134575	0.134575	0.134575	0.134575	0.134575	0.134575	0.134575	0.134575
	0.00480274	mol/L			t	c1	c2	c3	c4	c5	c6	c7	c8	c9	c10	c11	c12	F(c1)	F(c2)	F(c3)	F(c4)	F(c5)	F(c6)	F(c7)	F(c8)	F(c9)	F(c10)	F(c11)	F(c12)	R1	R2	R3	R4	R5	R6	R7	R8	R9	R10	R11	R12	R13	R14	R15	R16	R17	R18	R19	R20
K	0.5				0	3.41	0	0	0	0	2.33842	0.05482	0	0	2.14317	0	0	-1.96911	0	0.0532263	1.98573	0	1.19884	1.89926	0	0	-4.43662	0.0166199	1.25206	0.00291248	0	0	0	0	0	0	0	0	0	0	0	0	0	0.0345028	0	0	0	0	0
					0.1	3.41029	0	0.00532263	0.198573	0	2.4583	0.244746	0	0	1.69951	0.00166199	0.125206	-1.77173	2.58775e-06	0.224665	1.54816	0.000131065	0.492952	1.46829	0.302086	0.00461505	-2.76335	0.074162	0.42002	0.00306205	0.000123671	0	2.38956e-06	0	0	0	0	5.1738e-09	1.9302e-07	7.20104e-06	0	0.00017531	0	0.161936	0.00654032	0.00654032	0	0	0
					0.2	3.23312	2.58775e-07	0.0277892	0.353389	1.31065e-05	2.50759	0.391575	0.0302086	0.000461505	1.42317	0.00907818	0.167208	-1.5103	0.000438105	0.346576	1.21399	0.0299	0.0948374	1.03725	0.362988	0.0238116	-1.77493	0.102224	0.0732128	0.00296119	0.000208656	3.05584e-10	1.27259e-05	1.20041e-08	1.23879e-15	1.67006e-11	6.65149e-11	1.41029e-07	1.79343e-06	2.28067e-05	2.72729e-08	0.00146438	1.38132e-06	0.264281	0.0186222	0.0186222	0.0262873	2.10401e-09	0.000112972
					0.3	3.08209	4.40693e-05	0.0624468	0.474788	0.00300311	2.51708	0.4953	0.0665074	0.00284266	1.24568	0.0193006	0.17453	-1.30705	0.00261882	0.423542	1.00181	0.0641938	-0.13713	0.726035	0.334313	0.0475567	-1.20389	0.107294	-0.0593007	0.00283353	0.00026724	4.96098e-08	2.87054e-05	2.76093e-06	4.83386e-11	3.82113e-09	3.42482e-08	7.12158e-07	5.4146e-06	4.11676e-05	5.87487e-06	0.00416238	0.000400344	0.335551	0.0316469	0.0316469	0.0551708	7.88861e-07	0.000558913
					0.4	2.95138	0.000305952	0.104801	0.574969	0.00942249	2.50337	0.567903	0.0999387	0.00759833	1.12529	0.03003	0.1686	-1.14835	0.00686129	0.469687	0.855381	0.0939168	-0.277843	0.502431	0.281376	0.0694151	-0.85252	0.0999599	-0.100311	0.00269859	0.000309904	3.29811e-07	4.79122e-05	8.61542e-06	1.05294e-09	3.21258e-08	1.80338e-07	2.0058e-06	1.10044e-05	6.03734e-05	4.67651e-05	0.00800947	0.00144024	0.382642	0.0439423	0.0439423	0.0793877	8.22964e-06	0.00140949
					0.5	2.83655	0.000992081	0.15177	0.660507	0.0188142	2.47558	0.618147	0.128076	0.0145398	1.04004	0.040026	0.158568	-1.02331	0.0128768	0.494704	0.747104	0.116808	-0.364494	0.341916	0.229277	0.0867276	-0.625301	0.0870839	-0.103394	0.0025648	0.000342156	1.02784e-06	6.86149e-05	1.70118e-05	6.8174e-09	1.19669e-07	5.21467e-07	4.20655e-06	1.83071e-05	7.96731e-05	0.000165056	0.0126253	0.00313019	0.411872	0.0549456	0.0549456	0.0977807	3.41987e-05	0.00261588
					0.6	2.73422	0.00227976	0.20124	0.735218	0.030495	2.43913	0.652338	0.151004	0.0232126	0.977508	0.0487344	0.148229	-0.923522	0.0201512	0.505196	0.662672	0.133239	-0.417324	0.226538	0.18616	0.0989392	-0.47246	0.0726984	-0.092287	0.00243587	0.000367118	2.27672e-06	8.96409e-05	2.71676e-05	2.53925e-08	3.06099e-07	1.12073e-06	7.39581e-06	2.70201e-05	9.87162e-05	0.000400273	0.0176665	0.00535421	0.428254	0.0645435	0.0645435	0.111126	9.26558e-05	0.00408947
					0.7	2.64186	0.00429488	0.25176	0.801485	0.0438189	2.3974	0.674992	0.16962	0.0331065	0.930262	0.0560042	0.139	-0.842704	0.0281481	0.505669	0.59423	0.144417	-0.448154	0.143426	0.153249	0.106522	-0.36641	0.0589394	-0.0773326	0.00231333	0.00038669	4.14428e-06	0.000110226	3.83698e-05	6.87385e-08	6.28642e-07	2.01467e-06	1.15752e-05	3.68501e-05	0.000117313	0.000780268	0.0228691	0.00796076	0.435545	0.0728044	0.0728044	0.12061	0.000196075	0.00574682
					0.8	2.55759	0.0071097	0.302327	0.860908	0.0582607	2.35258	0.689334	0.184945	0.0437587	0.893621	0.0618981	0.131267	-0.77619	0.0364035	0.499228	0.537196	0.151638	-0.464282	0.0834385	0.129242	0.110343	-0.291011	0.0467768	-0.0627834	0.00219767	0.00040211	6.64155e-06	0.000129891	5.00619e-05	1.51291e-07	1.1178e-06	3.21669e-06	1.6692e-05	4.75324e-05	0.000135354	0.00131909	0.028046	0.0108093	0.436485	0.0798639	0.0798639	0.127312	0.000353906	0.00752459
					0.9	2.47998	0.01075	0.352249	0.914627	0.0734245	2.30616	0.697678	0.197869	0.054793	0.86452	0.0665758	0.124989	-0.720539	0.0445571	0.488039	0.488714	0.156014	-0.470418	0.0400981	0.112199	0.111328	-0.236359	0.0365168	-0.0501497	0.00208892	0.000414236	9.73743e-06	0.000148353	6.18466e-05	2.88296e-07	1.79561e-06	4.72333e-06	2.26599e-05	5.88371e-05	0.000152772	0.00201864	0.0330727	0.0137876	0.43305	0.0858743	0.0858743	0.132075	0.000572509	0.00937977
					1	2.40792	0.0152058	0.401053	0.963499	0.0890258	2.25911	0.701688	0.209089	0.0659258	0.840884	0.0702275	0.119974	-0.673209	0.0523526	0.473633	0.446889	0.158409	-0.469706	0.00880131	0.100277	0.110303	-0.196119	0.0281193	-0.0397507	0.00198686	0.000423692	1.33733e-05	0.000165461	7.34583e-05	4.94437e-07	2.67557e-06	6.52041e-06	2.93739e-05	7.05684e-05	0.000169535	0.00287175	0.0378713	0.0168133	0.426654	0.0909828	0.0909828	0.135509	0.000855723	0.0112849
					1.1	2.3406	0.020441	0.448417	1.00819	0.104867	2.21214	0.702568	0.219117	0.0769561	0.821272	0.0730394	0.115999	-0.632321	0.0596231	0.457111	0.410387	0.159457	-0.464298	-0.0137384	0.0919698	0.10794	-0.166088	0.0213861	-0.0314277	0.00189116	0.000430949	1.7475e-05	0.000181156	8.47301e-05	7.82937e-07	3.76358e-06	8.58769e-06	3.67215e-05	8.25619e-05	0.000185626	0.00386532	0.0423969	0.0198299	0.418308	0.0953222	0.0953222	0.138037	0.00120551	0.0132227
					1.2	2.27737	0.0264033	0.494128	1.04923	0.120812	2.16571	0.701194	0.228314	0.0877501	0.804663	0.075178	0.112856	-0.596477	0.0662725	0.439271	0.378225	0.159604	-0.455696	-0.0298817	0.0861328	0.10475	-0.143399	0.0160655	-0.0248666	0.00180144	0.000436374	2.19623e-05	0.000195433	9.55651e-05	1.16508e-06	5.05923e-06	1.0902e-05	4.45898e-05	9.46815e-05	0.000201046	0.004983	0.0466274	0.0228005	0.408727	0.0990083	0.0990083	0.139946	0.0016225	0.0151822
					1.3	2.21772	0.0330306	0.538055	1.08705	0.136773	2.12014	0.698206	0.236927	0.0982251	0.790323	0.0767846	0.110369	-0.564632	0.0722575	0.420697	0.349654	0.159154	-0.44496	-0.0413348	0.0819384	0.101106	-0.126052	0.011906	-0.0197351	0.00171735	0.000440263	2.67553e-05	0.000208328	0.000105914	1.65007e-06	6.55726e-06	1.34395e-05	5.28701e-05	0.000106815	0.000215802	0.00620718	0.0505562	0.0257026	0.398422	0.10214	0.10214	0.141422	0.00210632	0.0171556
					1.4	2.16126	0.0402563	0.580124	1.12201	0.152688	2.07565	0.694073	0.245121	0.108336	0.777718	0.0779752	0.108396	-0.536	0.0775714	0.401818	0.324091	0.158312	-0.432847	-0.049338	0.0788058	0.0972675	-0.112625	0.00868082	-0.0157358	0.0016385	0.000442855	3.17781e-05	0.000219903	0.000115757	2.24505e-06	8.24877e-06	1.61765e-05	6.14609e-05	0.000118871	0.000229908	0.00752027	0.0541864	0.0285236	0.387751	0.104801	0.104801	0.142587	0.00265588	0.0191366
					1.5	2.10766	0.0480135	0.620306	1.15442	0.168519	2.03236	0.689139	0.253001	0.118062	0.766455	0.0788432	0.106822	-0.509988	0.0822325	0.382951	0.30107	0.157207	-0.419897	-0.0547984	0.0763389	0.0934058	-0.102097	0.00619688	-0.0126213	0.00156454	0.000444347	3.69615e-05	0.000230231	0.000125094	2.95529e-06	1.01224e-05	1.90903e-05	7.02699e-05	0.000130776	0.000243381	0.00890561	0.0575277	0.0312572	0.376966	0.107062	0.107062	0.143522	0.00326949	0.02112
					1.6	2.05666	0.0562367	0.658601	1.18453	0.18424	1.99037	0.683659	0.260635	0.127403	0.756246	0.0794629	0.10556	-0.486143	0.0862742	0.364326	0.280218	0.155925	-0.406498	-0.0583819	0.0742741	0.0896297	-0.093726	0.00429508	-0.010193	0.00149515	0.000444903	4.22444e-05	0.000239394	0.000133938	3.78435e-06	1.21653e-05	2.21597e-05	7.9214e-05	0.000142471	0.000256241	0.0103479	0.0605935	0.0339014	0.366242	0.108981	0.108981	0.144274	0.003945	0.0231004
					1.7	2.00804	0.0648641	0.695034	1.21255	0.199833	1.94972	0.677821	0.268063	0.136366	0.746873	0.0798924	0.104541	-0.464116	0.0897384	0.346108	0.261233	0.154515	-0.392926	-0.0605796	0.0724407	0.0860026	-0.0869676	0.00284722	-0.00829529	0.00142999	0.000444662	4.75735e-05	0.000247478	0.000142307	4.73432e-06	1.43636e-05	2.53647e-05	8.82204e-05	0.000153909	0.000268508	0.0118335	0.0633994	0.0364565	0.355698	0.110606	0.110606	0.144878	0.00467989	0.025073
					1.8	1.96163	0.073838	0.729645	1.23868	0.215284	1.91043	0.671763	0.275307	0.144966	0.738176	0.0801772	0.103711	-0.443639	0.0926708	0.328415	0.243867	0.15301	-0.379379	-0.0617551	0.0707316	0.0825571	-0.0814223	0.00175153	-0.00680719	0.00136879	0.000443743	5.29035e-05	0.000254565	0.000150221	5.80602e-06	1.6703e-05	2.86867e-05	9.72254e-05	0.000165054	0.000280202	0.0133503	0.0659617	0.0389244	0.345415	0.111979	0.111979	0.145355	0.0054713	0.0270329
					1.9	1.91727	0.0831051	0.762486	1.26306	0.230585	1.87249	0.665587	0.28238	0.153222	0.730034	0.0803523	0.103031	-0.424501	0.0951178	0.311327	0.227917	0.151426	-0.365996	-0.062178	0.0690823	0.0793055	-0.0767948	0.000927977	-0.00563547	0.00131126	0.000442247	5.81965e-05	0.000260741	0.000157702	6.99915e-06	1.91694e-05	3.21085e-05	0.000106175	0.000175879	0.000291344	0.0148877	0.0682969	0.0413076	0.335443	0.113134	0.113134	0.145717	0.00631619	0.0289754
					2	1.87482	0.0926168	0.793619	1.28585	0.245728	1.83589	0.65937	0.289288	0.161153	0.722355	0.0804451	0.102467	-0.406534	0.0971244	0.294898	0.213215	0.149774	-0.352872	-0.0620489	0.0674565	0.0762471	-0.072866	0.000314083	-0.00470843	0.00125717	0.000440258	6.34214e-05	0.000266082	0.000164774	8.31248e-06	2.17489e-05	3.56142e-05	0.000115022	0.000186363	0.000301953	0.0164366	0.0704215	0.0436091	0.325814	0.1141	0.1141	0.145977	0.00721132	0.0308963
					2.1	1.83417	0.102329	0.823109	1.30718	0.260705	1.80061	0.653165	0.296034	0.168777	0.715068	0.0804765	0.101996	-0.389607	0.0987334	0.279156	0.199621	0.148059	-0.340072	-0.0615174	0.0658357	0.0733738	-0.0694727	-0.000138717	-0.00397099	0.00120627	0.000437854	6.85528e-05	0.000270665	0.000171457	9.74398e-06	2.44281e-05	3.91889e-05	0.000123729	0.000196493	0.00031205	0.0179894	0.0723509	0.0458317	0.316545	0.1149	0.1149	0.146142	0.00815334	0.0327916
					2.2	1.7952	0.112203	0.851024	1.32714	0.275511	1.7666	0.647013	0.302617	0.176115	0.708121	0.0804627	0.101599	-0.373611	0.0999843	0.264116	0.187016	0.146286	-0.327641	-0.0606948	0.0642128	0.0706732	-0.0664933	-0.000468046	-0.00338086	0.00115835	0.000435098	7.35705e-05	0.00027456	0.000177772	1.12909e-05	2.71942e-05	4.28191e-05	0.000132264	0.00020626	0.000321654	0.0195393	0.0741001	0.0479784	0.307642	0.115556	0.115556	0.146218	0.00913884	0.0346577
					2.3	1.75784	0.122201	0.877436	1.34584	0.29014	1.73383	0.640944	0.309039	0.183182	0.701471	0.0804158	0.101261	-0.358458	0.100913	0.249781	0.175302	0.144455	-0.315602	-0.0596647	0.062587	0.0681315	-0.0638368	-0.000702989	-0.00290548	0.0011132	0.000432046	7.84588e-05	0.00027783	0.000183739	1.295e-05	3.00348e-05	4.64921e-05	0.000140601	0.000215658	0.000330783	0.0210809	0.0756831	0.0500519	0.299103	0.116085	0.116085	0.146213	0.0101644	0.0364916
					2.4	1.722	0.132292	0.902414	1.36337	0.304585	1.70227	0.634977	0.315297	0.189995	0.695088	0.0803455	0.10097	-0.344074	0.101553	0.236142	0.164394	0.14257	-0.303971	-0.0584893	0.0609613	0.0657342	-0.0614347	-0.000865992	-0.00251981	0.00107065	0.000428749	8.32059e-05	0.000280538	0.000189376	1.47174e-05	3.29386e-05	5.01962e-05	0.00014872	0.000224686	0.000339456	0.0226093	0.077113	0.0520548	0.290925	0.116503	0.116503	0.146133	0.0112266	0.0382904
					2.5	1.68759	0.142448	0.926028	1.37981	0.318842	1.67188	0.629128	0.321394	0.196569	0.688944	0.0802589	0.100718	-0.330398	0.101934	0.223186	0.154219	0.140633	-0.292753	-0.0572151	0.0593406	0.0634677	-0.0592355	-0.000974359	-0.0022045	0.00103052	0.000425248	8.7803e-05	0.000282739	0.0001947	1.65889e-05	3.58948e-05	5.39208e-05	0.000156605	0.000233346	0.000347692	0.0241206	0.078402	0.0539894	0.283098	0.116821	0.116821	0.145982	0.0123222	0.0400521
					2.6	1.65455	0.152641	0.948347	1.39523	0.332905	1.6426	0.623407	0.327328	0.202915	0.683021	0.0801615	0.100498	-0.317378	0.102083	0.210895	0.144715	0.138647	-0.281947	-0.055877	0.0577302	0.0613193	-0.0572005	-0.00104142	-0.00194461	0.000992657	0.000421583	9.2244e-05	0.000284483	0.000199728	1.856e-05	3.88933e-05	5.7656e-05	0.000164245	0.000241641	0.000355508	0.0256116	0.0795614	0.0558581	0.275612	0.117053	0.117053	0.145766	0.0134477	0.0417748
					2.7	1.62281	0.162849	0.969436	1.4097	0.34677	1.61441	0.617819	0.333101	0.209047	0.677301	0.0800574	0.100303	-0.304968	0.102023	0.199245	0.135825	0.136615	-0.271547	-0.0545008	0.0561353	0.0592775	-0.0553	-0.00107742	-0.00172854	0.000956904	0.000417785	9.65253e-05	0.000285818	0.000204476	2.0626e-05	4.19247e-05	6.13928e-05	0.000171631	0.000249576	0.000362921	0.0270795	0.0806017	0.0576629	0.268453	0.117207	0.117207	0.145492	0.0146001	0.0434569
					2.8	1.59232	0.173052	0.989361	1.42328	0.360432	1.58725	0.612369	0.338714	0.214975	0.671771	0.0799496	0.100131	-0.293127	0.101777	0.188214	0.127503	0.134541	-0.261546	-0.053106	0.0545606	0.0573323	-0.0535117	-0.00109026	-0.00154731	0.000923128	0.000413883	0.000100645	0.000286786	0.000208956	2.27817e-05	4.49805e-05	6.5123e-05	0.000178758	0.00025716	0.000369948	0.0285222	0.0815327	0.0594059	0.261609	0.117292	0.117292	0.145163	0.0157762	0.0450975
					2.9	1.563	0.183229	1.00818	1.43604	0.373886	1.5611	0.607058	0.34417	0.220708	0.666419	0.0798406	0.0999759	-0.281821	0.101364	0.177775	0.119706	0.132429	-0.251932	-0.051707	0.0530103	0.0554747	-0.0518182	-0.00108599	-0.00139391	0.000891203	0.000409904	0.000104602	0.000287426	0.000213185	2.50219e-05	4.80526e-05	6.8839e-05	0.000185624	0.0002644	0.000376606	0.0299378	0.0823632	0.061089	0.255067	0.117317	0.117317	0.144786	0.0169731	0.0466956
					3	1.53482	0.193366	1.02596	1.44801	0.387129	1.5359	0.601888	0.349471	0.226256	0.661238	0.079732	0.0998365	-0.271018	0.100801	0.167903	0.112394	0.130282	-0.242695	-0.0503142	0.0514878	0.053697	-0.0502064	-0.00106924	-0.00126286	0.000861011	0.000405868	0.000108399	0.000287774	0.000217173	2.73414e-05	5.11336e-05	7.25341e-05	0.000192228	0.000271305	0.00038291	0.0313248	0.0831017	0.062714	0.248813	0.117287	0.117287	0.144365	0.018188	0.0482509
					3.1	1.50772	0.203446	1.04275	1.45925	0.400157	1.51164	0.596856	0.35462	0.231625	0.656217	0.0796251	0.0997102	-0.260689	0.100105	0.158571	0.105535	0.128106	-0.233821	-0.0489356	0.0499958	0.0519926	-0.0486658	-0.00104358	-0.0011499	0.000832443	0.000401796	0.000112036	0.000287862	0.000220935	2.97348e-05	5.42168e-05	7.62021e-05	0.000198572	0.000277885	0.000388878	0.0326823	0.0837556	0.0642827	0.242835	0.117209	0.117209	0.143906	0.0194181	0.0497631
					3.2	1.48165	0.213456	1.05861	1.4698	0.412967	1.48825	0.591963	0.35962	0.236825	0.65135	0.0795207	0.0995952	-0.250809	0.09929	0.149752	0.099096	0.125905	-0.225298	-0.0475768	0.0485364	0.0503557	-0.0471886	-0.0010117	-0.00105165	0.000805396	0.000397704	0.000115516	0.000287719	0.000224481	3.21967e-05	5.72959e-05	7.98376e-05	0.000204657	0.000284151	0.000394523	0.0340093	0.0843321	0.0657967	0.237118	0.117089	0.117089	0.143411	0.0206608	0.0512321
					3.3	1.45657	0.223385	1.07358	1.47971	0.425558	1.46572	0.587205	0.364473	0.24186	0.646632	0.0794196	0.0994901	-0.241354	0.0983689	0.141421	0.0930503	0.123684	-0.217111	-0.0462419	0.047111	0.0487814	-0.0457682	-0.000975688	-0.00096547	0.000779776	0.000393608	0.000118843	0.000287372	0.000227823	3.47216e-05	6.03653e-05	8.34355e-05	0.000210488	0.000290114	0.000399861	0.0353052	0.0848377	0.0672577	0.231652	0.116931	0.116931	0.142886	0.0219136	0.0526581
					3.4	1.43243	0.233222	1.08772	1.48901	0.437926	1.44401	0.582581	0.369184	0.246738	0.642055	0.079322	0.0993935	-0.232302	0.0973534	0.133554	0.0873715	0.121446	-0.209249	-0.0449337	0.0457208	0.0472653	-0.0443997	-0.000937091	-0.000889267	0.000755496	0.00038952	0.00012202	0.000286845	0.000230972	3.73042e-05	6.34199e-05	8.69915e-05	0.00021607	0.000295784	0.000404906	0.0365696	0.0852784	0.0686675	0.226423	0.11674	0.11674	0.142335	0.0231743	0.0540414
					3.5	1.4092	0.242958	1.10108	1.49775	0.450071	1.42309	0.578087	0.373756	0.251465	0.637615	0.0792283	0.0993046	-0.223632	0.0962544	0.126125	0.0820362	0.119195	-0.201697	-0.0436542	0.0443662	0.0458038	-0.0430789	-0.000897091	-0.000821378	0.000732474	0.000385452	0.000125052	0.000286159	0.000233937	3.99391e-05	6.64548e-05	9.05016e-05	0.000221409	0.000301172	0.000409671	0.0378023	0.0856596	0.0700275	0.221421	0.116519	0.116519	0.141761	0.0244407	0.0553824
					3.6	1.38684	0.252583	1.11369	1.50595	0.46199	1.40292	0.573722	0.378193	0.256045	0.633307	0.0791386	0.0992225	-0.215326	0.0950816	0.119112	0.0770224	0.116937	-0.194444	-0.0424045	0.0430476	0.0443935	-0.0418025	-0.000856568	-0.000760479	0.000710633	0.000381413	0.000127943	0.000285334	0.000236729	4.2621e-05	6.9466e-05	9.39626e-05	0.00022651	0.000306291	0.000414171	0.0390031	0.0859866	0.0713392	0.216635	0.116273	0.116273	0.141167	0.0257106	0.0566817
					3.7	1.36531	0.262091	1.1256	1.51366	0.473684	1.38347	0.569481	0.382498	0.260485	0.629127	0.0790529	0.0991464	-0.207365	0.093844	0.112491	0.0723102	0.114675	-0.187477	-0.0411856	0.0417651	0.0430316	-0.0405677	-0.000816174	-0.000705508	0.000689903	0.000377411	0.000130698	0.000284389	0.000239357	4.53449e-05	7.24497e-05	9.73713e-05	0.000231381	0.00031115	0.000418419	0.0401722	0.0862639	0.0726043	0.212053	0.116003	0.116003	0.140557	0.0269821	0.05794
					3.8	1.34457	0.271476	1.13685	1.52089	0.485152	1.36473	0.565363	0.386674	0.264788	0.62507	0.0789713	0.0990759	-0.199734	0.0925497	0.106243	0.0678808	0.112412	-0.180783	-0.0399976	0.0405183	0.0417156	-0.0393723	-0.000776386	-0.000655611	0.000670218	0.000373454	0.000133322	0.000283339	0.00024183	4.81055e-05	7.54023e-05	0.000100725	0.000236029	0.000315761	0.000422426	0.0413097	0.0864959	0.0738242	0.207667	0.115715	0.115715	0.139934	0.0282534	0.059158
					3.9	1.3246	0.280731	1.14748	1.52768	0.496393	1.34665	0.561363	0.390726	0.268959	0.621133	0.0788937	0.0990103	-0.192417	0.0912062	0.100346	0.0637169	0.110152	-0.174352	-0.0388407	0.0393069	0.0404432	-0.0382141	-0.000737543	-0.000610094	0.000651516	0.000369549	0.000135819	0.000282198	0.000244155	5.08981e-05	7.83209e-05	0.000104022	0.000240461	0.000320134	0.000426205	0.0424158	0.0866866	0.0750004	0.203466	0.115409	0.115409	0.1393	0.0295227	0.0603366
					4	1.30536	0.289851	1.15751	1.53405	0.507408	1.32921	0.557479	0.394657	0.273004	0.617311	0.0788199	0.0989493	-0.185398	0.0898203	0.0947799	0.0598024	0.107899	-0.168172	-0.0377147	0.0381303	0.0392123	-0.0370914	-0.000699886	-0.000568393	0.000633739	0.0003657	0.000138195	0.000280981	0.000246342	5.37179e-05	8.12027e-05	0.00010726	0.000244685	0.00032428	0.000429768	0.0434908	0.0868396	0.0761342	0.199442	0.115088	0.115088	0.138657	0.0307885	0.0614765
					4.1	1.28682	0.298833	1.16699	1.54003	0.518198	1.3124	0.553708	0.39847	0.276925	0.613602	0.0787499	0.0988925	-0.178664	0.0883982	0.0895277	0.0561221	0.105655	-0.162232	-0.0366192	0.036988	0.0380213	-0.0360028	-0.000663573	-0.000530043	0.000616834	0.000361911	0.000140453	0.000279697	0.000248397	5.65602e-05	8.40454e-05	0.000110438	0.000248708	0.00032821	0.000433125	0.0445352	0.0869584	0.0772272	0.195587	0.114755	0.114755	0.138009	0.0320493	0.0625787
					4.2	1.26895	0.307673	1.17594	1.54564	0.528763	1.29617	0.550046	0.402169	0.280727	0.610002	0.0786836	0.0988395	-0.172203	0.0869457	0.0845713	0.0526619	0.103423	-0.156523	-0.0355539	0.0358792	0.0368684	-0.0349469	-0.000628706	-0.00049466	0.00060075	0.000358187	0.0001426	0.000278359	0.000250329	5.94207e-05	8.68469e-05	0.000113554	0.000252539	0.000331933	0.000436288	0.0455493	0.087046	0.0782806	0.191891	0.114412	0.114412	0.137356	0.0333036	0.0636441
					4.3	1.25173	0.316368	1.1844	1.55091	0.539106	1.28052	0.54649	0.405757	0.284414	0.606507	0.0786207	0.09879	-0.166001	0.085468	0.0798941	0.0494087	0.101207	-0.151034	-0.0345183	0.0348032	0.035752	-0.0339225	-0.000595338	-0.000461923	0.000585442	0.00035453	0.00014464	0.000276975	0.000252143	6.22949e-05	8.96054e-05	0.000116608	0.000256185	0.00033546	0.000439266	0.0465338	0.0871053	0.0792958	0.188349	0.11406	0.11406	0.136701	0.0345503	0.0646737
					4.4	1.23513	0.324914	1.19239	1.55585	0.549226	1.26542	0.543038	0.409237	0.287989	0.603115	0.0785611	0.0987438	-0.160046	0.0839699	0.0754804	0.0463502	0.099007	-0.145756	-0.0335116	0.0337592	0.0346709	-0.0329283	-0.000563492	-0.000431562	0.000570864	0.000350943	0.000146578	0.000275555	0.000253847	6.51789e-05	9.23193e-05	0.000119599	0.000259653	0.000338798	0.000442069	0.047489	0.087139	0.0802742	0.184952	0.1137	0.1137	0.136045	0.035788	0.0656684
					4.5	1.21913	0.333311	1.19994	1.56048	0.559127	1.25084	0.539687	0.412613	0.291456	0.599822	0.0785048	0.0987006	-0.154328	0.0824559	0.0713154	0.0434746	0.0968268	-0.140681	-0.0325334	0.0327464	0.0336236	-0.0319635	-0.000533163	-0.000403348	0.000556977	0.000347427	0.000148418	0.000274105	0.000255446	6.80687e-05	9.49873e-05	0.000122525	0.00026295	0.000341959	0.000444707	0.0484157	0.0871494	0.081217	0.181693	0.113335	0.113335	0.13539	0.0370158	0.0666293
					4.6	1.20369	0.341557	1.20707	1.56483	0.56881	1.23677	0.536434	0.415888	0.294818	0.596626	0.0784515	0.0986603	-0.148837	0.08093	0.067385	0.0407713	0.0946681	-0.135799	-0.031583	0.0317638	0.0326089	-0.031027	-0.00050433	-0.000377084	0.000543741	0.000343985	0.000150164	0.000272633	0.000256947	7.09606e-05	9.76083e-05	0.000125388	0.000266085	0.000344949	0.000447188	0.0493144	0.0871389	0.0821254	0.178566	0.112966	0.112966	0.134737	0.0382325	0.0675572
					4.7	1.18881	0.34965	1.21381	1.56891	0.578277	1.22319	0.533276	0.419064	0.298079	0.593523	0.078401	0.0986226	-0.143561	0.0793959	0.0636759	0.0382299	0.0925325	-0.131103	-0.0306596	0.0308109	0.0316257	-0.0301179	-0.000476958	-0.000352602	0.000531121	0.000340617	0.000151821	0.000271145	0.000258355	7.38509e-05	0.000100181	0.000128186	0.000269064	0.000347779	0.000449522	0.0501856	0.0871095	0.0830006	0.175566	0.112593	0.112593	0.134087	0.0394373	0.0684532
					4.8	1.17445	0.35759	1.22017	1.57273	0.58753	1.21008	0.53021	0.422145	0.301242	0.590511	0.0783534	0.0985873	-0.138492	0.0778569	0.0601756	0.0358408	0.0904217	-0.126584	-0.0297626	0.0298865	0.030673	-0.0292354	-0.000451002	-0.000329753	0.000519083	0.000337323	0.000153394	0.000269646	0.000259676	7.67364e-05	0.000102706	0.000130921	0.000271895	0.000350455	0.000451715	0.0510301	0.087063	0.0838439	0.172686	0.112219	0.112219	0.133442	0.0406294	0.0693182
					4.9	1.1606	0.365375	1.22619	1.57631	0.596572	1.19742	0.527233	0.425134	0.304309	0.587588	0.0783083	0.0985544	-0.13362	0.0763162	0.0568722	0.0335951	0.0883371	-0.122235	-0.0288914	0.0289901	0.0297495	-0.0283786	-0.000426412	-0.000308407	0.000507596	0.000334105	0.000154885	0.000268141	0.000260914	7.96139e-05	0.000105181	0.000133591	0.000274583	0.000352986	0.000453776	0.0518485	0.0870012	0.0846564	0.16992	0.111843	0.111843	0.132802	0.0418079	0.0701533
					5	1.14724	0.373007	1.23188	1.57967	0.605406	1.1852	0.524344	0.428033	0.307284	0.58475	0.0782656	0.0985235	-0.128937	0.0747766	0.0537545	0.0314843	0.0862801	-0.11805	-0.0280452	0.0281207	0.0288545	-0.0275467	-0.000403133	-0.00028845	0.00049663	0.000330962	0.0001563	0.000266635	0.000262075	8.24803e-05	0.000107607	0.000136198	0.000277136	0.000355379	0.000455712	0.0526414	0.0869258	0.0854392	0.167264	0.111467	0.111467	0.132168	0.0429722	0.0709592
					5.1	1.13435	0.380485	1.23725	1.58282	0.614034	1.1734	0.52154	0.430845	0.31017	0.581995	0.0782253	0.0984947	-0.124435	0.0732407	0.050812	0.0295005	0.0842518	-0.114021	-0.0272235	0.0272775	0.0279869	-0.0267391	-0.000381109	-0.000269778	0.000486158	0.000327895	0.000157641	0.000265131	0.000263162	8.53328e-05	0.000109983	0.000138742	0.00027956	0.000357641	0.000457531	0.0534095	0.0868381	0.0861933	0.164712	0.111092	0.111092	0.131541	0.0441216	0.0717371
					5.2	1.1219	0.387809	1.24234	1.58577	0.622459	1.16199	0.518817	0.433572	0.312968	0.579321	0.0781872	0.0984677	-0.120106	0.0717107	0.0480348	0.027636	0.0822531	-0.110142	-0.0264254	0.0264598	0.0271458	-0.0259551	-0.000360282	-0.000252299	0.000476153	0.000324903	0.000158913	0.000263633	0.000264181	8.81688e-05	0.000112309	0.000141223	0.000281861	0.000359779	0.000459238	0.0541534	0.0867396	0.0869199	0.16226	0.110718	0.110718	0.130922	0.0452557	0.0724878
					5.3	1.10989	0.39498	1.24714	1.58853	0.630684	1.15098	0.516175	0.436218	0.315683	0.576726	0.0781512	0.0984425	-0.115942	0.0701889	0.0454134	0.0258839	0.0802849	-0.106406	-0.0256505	0.0256668	0.0263305	-0.0251938	-0.000340595	-0.000235931	0.00046659	0.000321984	0.000160119	0.000262144	0.000265134	9.09858e-05	0.000114585	0.000143643	0.000284045	0.0003618	0.00046084	0.0548739	0.0866315	0.0876199	0.159904	0.110346	0.110346	0.130311	0.0463738	0.0732121
					5.4	1.0983	0.401999	1.25168	1.59112	0.638713	1.14034	0.51361	0.438785	0.318316	0.574206	0.0781171	0.0984189	-0.111936	0.0686772	0.042939	0.0242375	0.078348	-0.102808	-0.0248979	0.0248978	0.02554	-0.0244546	-0.00032199	-0.000220597	0.000457448	0.00031914	0.000161262	0.000260666	0.000266027	9.37814e-05	0.000116811	0.000146001	0.000286117	0.000363709	0.000462343	0.0555715	0.0865149	0.0882943	0.157638	0.109977	0.109977	0.129708	0.0474756	0.0739111
					5.5	1.08711	0.408866	1.25597	1.59355	0.646548	1.13006	0.51112	0.441275	0.32087	0.571761	0.0780849	0.0983968	-0.108082	0.0671772	0.0406033	0.0226907	0.076443	-0.0993424	-0.0241672	0.024152	0.0247736	-0.023737	-0.000304414	-0.000206228	0.000448703	0.000316369	0.000162345	0.000259202	0.000266863	9.65536e-05	0.000118988	0.000148299	0.000288084	0.000365513	0.000463753	0.0562468	0.0863908	0.0889441	0.15546	0.10961	0.10961	0.129115	0.0485607	0.0745854
					5.6	1.0763	0.415584	1.26003	1.59582	0.654192	1.12012	0.508703	0.44369	0.323347	0.569387	0.0780545	0.0983762	-0.104374	0.0656906	0.0383983	0.0212374	0.0745704	-0.0960035	-0.0234577	0.0234287	0.0240305	-0.0230403	-0.000287812	-0.00019276	0.000440337	0.000313669	0.000163372	0.000257754	0.000267644	9.93003e-05	0.000121115	0.000150537	0.000289949	0.000367216	0.000465074	0.0569007	0.0862603	0.0895702	0.153364	0.109247	0.109247	0.12853	0.0496287	0.0752361
					5.7	1.06586	0.422153	1.26387	1.59794	0.661649	1.11052	0.506358	0.446033	0.32575	0.567083	0.0780257	0.0983569	-0.100804	0.0642187	0.0363166	0.0198722	0.0727307	-0.0927862	-0.0227688	0.0227273	0.0233099	-0.0223638	-0.000272132	-0.000180136	0.000432329	0.000311041	0.000164345	0.000256323	0.000268375	0.00010202	0.000123193	0.000152717	0.000291719	0.000368826	0.000466313	0.0575335	0.0861242	0.0901735	0.151349	0.108888	0.108888	0.127956	0.0506793	0.0758639
					5.8	1.05578	0.428575	1.26751	1.59993	0.668922	1.10124	0.504081	0.448306	0.328081	0.564847	0.0779985	0.0983389	-0.0973682	0.0627629	0.0343513	0.0185899	0.070924	-0.0896856	-0.0221	0.022047	0.0226112	-0.021707	-0.000257325	-0.0001683	0.000424662	0.000308482	0.000165267	0.000254912	0.000269058	0.00010471	0.000125223	0.00015484	0.000293398	0.000370345	0.000467474	0.0581461	0.0859833	0.0907548	0.149409	0.108534	0.108534	0.127392	0.0517124	0.0764695
					5.9	1.04604	0.434851	1.27094	1.60179	0.676014	1.09228	0.501871	0.45051	0.330342	0.562676	0.0779727	0.0983221	-0.0940598	0.0613243	0.0324957	0.0173856	0.0691508	-0.0866971	-0.0214506	0.0213873	0.0219338	-0.0210694	-0.000243344	-0.000157204	0.000417319	0.000305993	0.000166141	0.000253521	0.000269696	0.00010737	0.000127204	0.000156906	0.00029499	0.000371781	0.00046856	0.058739	0.0858383	0.0913149	0.147543	0.108183	0.108183	0.126838	0.0527278	0.0770539
					6	1.03664	0.440984	1.27419	1.60352	0.682929	1.08361	0.499726	0.452649	0.332536	0.560569	0.0779484	0.0983064	-0.090874	0.0599038	0.0307436	0.0162546	0.0674112	-0.0838161	-0.0208201	0.0207475	0.0212768	-0.0204503	-0.000230142	-0.0001468	0.000410284	0.00030357	0.000166969	0.000252152	0.000270293	0.000109998	0.000129138	0.000158916	0.000296501	0.000373136	0.000469578	0.0593127	0.08569	0.0918547	0.145746	0.107838	0.107838	0.126294	0.0537252	0.0776176
					6.1	1.02755	0.446974	1.27727	1.60515	0.689671	1.07522	0.497644	0.454724	0.334664	0.558524	0.0779254	0.0982917	-0.0878055	0.0585024	0.0290891	0.0151926	0.0657052	-0.0810384	-0.020208	0.020127	0.0206397	-0.0198493	-0.000217678	-0.000137045	0.000403542	0.000301214	0.000167754	0.000250806	0.000270849	0.000112593	0.000131025	0.000160872	0.000297933	0.000374415	0.000470531	0.059868	0.0855389	0.0923749	0.144016	0.107497	0.107497	0.125761	0.0547046	0.0781615
					6.2	1.01877	0.452824	1.28017	1.60667	0.696241	1.06712	0.495623	0.456737	0.336728	0.556539	0.0779036	0.098278	-0.0848498	0.0571208	0.0275267	0.0141955	0.0640329	-0.07836	-0.0196137	0.0195252	0.0200219	-0.0192658	-0.000205909	-0.0001279	0.000397078	0.000298923	0.000168497	0.000249482	0.000271369	0.000115153	0.000132866	0.000162774	0.000299292	0.000375623	0.000471422	0.0604053	0.0853855	0.0928763	0.14235	0.107162	0.107162	0.125238	0.0556659	0.0786863
					6.3	1.01028	0.458536	1.28293	1.60809	0.702644	1.05928	0.493661	0.458689	0.33873	0.554613	0.077883	0.0982652	-0.082002	0.0557597	0.0260511	0.0132595	0.0623943	-0.0757767	-0.0190368	0.0189415	0.0194227	-0.0186993	-0.000194797	-0.000119325	0.00039088	0.000296695	0.000169201	0.000248183	0.000271854	0.000117678	0.000134661	0.000164624	0.00030058	0.000376763	0.000472255	0.0609252	0.0852305	0.0933595	0.140746	0.106832	0.106832	0.124726	0.0566091	0.0791926
					6.4	1.00208	0.464112	1.28553	1.60941	0.708884	1.05171	0.491758	0.460583	0.340672	0.552743	0.0778635	0.0982532	-0.0792579	0.0544197	0.0246575	0.0123809	0.0607893	-0.0732851	-0.0184766	0.0183754	0.0188417	-0.0181493	-0.000184305	-0.000111287	0.000384933	0.00029453	0.000169869	0.000246908	0.000272306	0.000120167	0.00013641	0.000166424	0.000301802	0.00037784	0.000473034	0.0614283	0.0850742	0.0938254	0.1392	0.106508	0.106508	0.124224	0.0575341	0.0796811
					6.5	0.994158	0.469554	1.288	1.61065	0.714963	1.04438	0.48991	0.462421	0.342556	0.550928	0.0778451	0.0982421	-0.0766133	0.0531012	0.0233412	0.0115563	0.0592178	-0.0708814	-0.0179329	0.0178264	0.0182782	-0.0176154	-0.000174398	-0.000103752	0.000379228	0.000292425	0.000170501	0.000245657	0.000272727	0.000122618	0.000138116	0.000168173	0.000302961	0.000378856	0.000473762	0.061915	0.0849172	0.0942744	0.137711	0.10619	0.10619	0.123733	0.0584409	0.0801524
					6.6	0.986497	0.474864	1.29033	1.61181	0.720885	1.03729	0.488117	0.464203	0.344384	0.549166	0.0778277	0.0982317	-0.0740642	0.0518047	0.0220978	0.0107826	0.0576795	-0.0685623	-0.017405	0.0172939	0.0177317	-0.0170971	-0.000165043	-9.66897e-05	0.000373751	0.000290379	0.000171101	0.000244432	0.00027312	0.000125032	0.000139778	0.000169873	0.00030406	0.000379815	0.000474442	0.062386	0.0847597	0.0947073	0.136276	0.105877	0.105877	0.123253	0.0593297	0.0806072
					6.7	0.979091	0.480045	1.29254	1.61289	0.726653	1.03043	0.486376	0.465933	0.346157	0.547456	0.0778112	0.0982221	-0.0716067	0.0505306	0.0209233	0.0100566	0.0561743	-0.0663244	-0.0168926	0.0167774	0.0172017	-0.0165939	-0.000156209	-9.00707e-05	0.000368493	0.000288392	0.000171669	0.000243232	0.000273485	0.000127408	0.000141398	0.000171525	0.000305103	0.00038072	0.000475077	0.0628417	0.0846021	0.0951247	0.134892	0.10557	0.10557	0.122784	0.0602004	0.0810461
					6.8	0.97193	0.485098	1.29463	1.61389	0.73227	1.0238	0.484687	0.467611	0.347877	0.545797	0.0777955	0.0982131	-0.0692372	0.049279	0.0198136	0.00937561	0.0547019	-0.0641647	-0.0163951	0.0162764	0.0166876	-0.0161054	-0.000147867	-8.3868e-05	0.000363444	0.000286461	0.000172207	0.000242058	0.000273825	0.000129744	0.000142975	0.000173131	0.000306091	0.000381574	0.00047567	0.0632827	0.0844447	0.0955271	0.133558	0.105269	0.105269	0.122324	0.0610531	0.0814696
					6.9	0.965006	0.490026	1.29662	1.61483	0.73774	1.01739	0.483047	0.469238	0.349546	0.544186	0.0777808	0.0982047	-0.0669522	0.0480502	0.0187652	0.00873684	0.0532621	-0.0620801	-0.0159122	0.0157905	0.016189	-0.0156312	-0.000139989	-7.80564e-05	0.000358593	0.000284586	0.000172717	0.000240909	0.000274142	0.000132041	0.000144512	0.000174691	0.000307029	0.00038238	0.000476223	0.0637093	0.0842879	0.0959152	0.132272	0.104974	0.104974	0.121876	0.061888	0.0818783
					7	0.958311	0.494831	1.29849	1.6157	0.743066	1.01118	0.481456	0.470817	0.351165	0.542623	0.0777668	0.0981969	-0.0647484	0.0468444	0.0177746	0.0081378	0.0518544	-0.0600679	-0.0154435	0.0153192	0.0157054	-0.0151709	-0.000132548	-7.26119e-05	0.000353932	0.000282764	0.000173201	0.000239786	0.000274436	0.000134298	0.000146008	0.000176207	0.000307918	0.00038314	0.000476738	0.0641221	0.0841318	0.0962894	0.131032	0.104685	0.104685	0.121437	0.0627051	0.0822727
					7.1	0.951836	0.499515	1.30027	1.61652	0.748252	1.00517	0.479912	0.472349	0.352736	0.541106	0.0777535	0.0981896	-0.0626226	0.0456616	0.0168385	0.00757611	0.0504785	-0.0581252	-0.0149884	0.0148621	0.0152364	-0.014724	-0.000125519	-6.75122e-05	0.000349453	0.000280995	0.000173659	0.000238688	0.00027471	0.000136516	0.000147464	0.00017768	0.000308762	0.000383858	0.000477219	0.0645215	0.0839767	0.0966503	0.129836	0.104401	0.104401	0.121009	0.0635047	0.0826534
					7.2	0.945574	0.504081	1.30195	1.61727	0.7533	0.999358	0.478413	0.473835	0.354259	0.539634	0.077741	0.0981829	-0.0605718	0.044502	0.0159539	0.00704955	0.0491341	-0.0562494	-0.0145467	0.0144186	0.0147815	-0.0142902	-0.00011888	-6.27361e-05	0.000345146	0.000279278	0.000174094	0.000237615	0.000274964	0.000138693	0.000148882	0.00017911	0.000309562	0.000384535	0.000477666	0.0649079	0.0838229	0.0969984	0.128682	0.104124	0.104124	0.120592	0.0642869	0.0830208
					7.3	0.939517	0.508532	1.30355	1.61798	0.758213	0.993733	0.476958	0.475277	0.355737	0.538205	0.0777291	0.0981766	-0.058593	0.0433655	0.0151178	0.00655599	0.0478208	-0.0544379	-0.0141179	0.0139885	0.0143402	-0.0138691	-0.000112608	-5.82641e-05	0.000341005	0.00027761	0.000174506	0.000236567	0.0002752	0.00014083	0.000150262	0.000180499	0.000310321	0.000385174	0.000478083	0.0652819	0.0836704	0.0973343	0.127569	0.103853	0.103853	0.120184	0.0650518	0.0833755
					7.4	0.933657	0.512868	1.30506	1.61864	0.762995	0.988289	0.475547	0.476676	0.357171	0.536818	0.0777178	0.0981708	-0.0566835	0.042252	0.0143276	0.00609347	0.0465382	-0.0526885	-0.0137017	0.0135713	0.0139123	-0.0134604	-0.000106683	-5.40774e-05	0.000337022	0.00027599	0.000174896	0.000235544	0.000275418	0.000142927	0.000151604	0.000181848	0.000311041	0.000385777	0.00047847	0.0656437	0.0835195	0.0976582	0.126494	0.103587	0.103587	0.119786	0.0657996	0.0837178
					7.5	0.927989	0.517093	1.30649	1.61924	0.767649	0.98302	0.474176	0.478033	0.358563	0.535472	0.0777071	0.0981654	-0.0548405	0.0411616	0.0135805	0.00566012	0.0452857	-0.0509987	-0.0132977	0.0131666	0.0134971	-0.0130636	-0.000101084	-5.01587e-05	0.00033319	0.000274418	0.000175266	0.000234545	0.000275621	0.000144983	0.000152911	0.000183158	0.000311725	0.000386346	0.00047883	0.0659938	0.0833703	0.0979708	0.125457	0.103328	0.103328	0.119397	0.0665305	0.0840484
					7.6	0.922505	0.52121	1.30785	1.61981	0.772178	0.97792	0.472847	0.47935	0.359912	0.534166	0.077697	0.0981603	-0.0530616	0.0400941	0.0128744	0.00525418	0.0440631	-0.0493664	-0.0129055	0.0127741	0.0130945	-0.0126784	-9.57935e-05	-4.64916e-05	0.000329503	0.000272891	0.000175618	0.000233571	0.000275808	0.000147	0.000154182	0.00018443	0.000312373	0.000386883	0.000479165	0.0663326	0.0832229	0.0982724	0.124457	0.103074	0.103074	0.119019	0.0672448	0.0843675
					7.7	0.917199	0.525219	1.30914	1.62034	0.776584	0.972984	0.471556	0.480627	0.361222	0.532898	0.0776875	0.0981557	-0.0513443	0.0390494	0.0122067	0.004874	0.0428698	-0.0477894	-0.0125248	0.0123933	0.0127039	-0.0123046	-9.07939e-05	-4.30607e-05	0.000325954	0.00027141	0.000175951	0.000232621	0.000275982	0.000148976	0.000155418	0.000185665	0.000312988	0.000387389	0.000479476	0.0666604	0.0830774	0.0985634	0.12349	0.102826	0.102826	0.118649	0.0679427	0.0846756
					7.8	0.912064	0.529124	1.31036	1.62082	0.780871	0.968205	0.470304	0.481867	0.362492	0.531667	0.0776784	0.0981514	-0.0496863	0.0380273	0.0115754	0.00451802	0.0417053	-0.0462656	-0.0121553	0.0120239	0.012325	-0.0119417	-8.60688e-05	-3.98515e-05	0.000322537	0.000269972	0.000176266	0.000231694	0.000276142	0.000150912	0.000156621	0.000186864	0.000313572	0.000387867	0.000479765	0.0669776	0.082934	0.0988443	0.122557	0.102584	0.102584	0.11829	0.0686243	0.0849731
					7.9	0.907096	0.532927	1.31152	1.62128	0.785041	0.963578	0.469088	0.483069	0.363725	0.530473	0.0776698	0.0981474	-0.0480852	0.0370276	0.0109784	0.00418479	0.0405692	-0.0447932	-0.0117967	0.0116656	0.0119575	-0.0115895	-8.16025e-05	-3.68504e-05	0.000319247	0.000268576	0.000176566	0.00023079	0.000276291	0.000152808	0.000157791	0.000188028	0.000314127	0.000388318	0.000480032	0.0672846	0.0827928	0.0991154	0.121657	0.102347	0.102347	0.117939	0.06929	0.0852603
					8	0.902287	0.536629	1.31261	1.62169	0.789098	0.959099	0.467908	0.484236	0.36492	0.529314	0.0776616	0.0981437	-0.0465391	0.0360501	0.0104139	0.00387293	0.039461	-0.0433703	-0.0114486	0.011318	0.011601	-0.0112475	-7.73806e-05	-3.40446e-05	0.000316078	0.000267221	0.00017685	0.00022991	0.000276427	0.000154665	0.000158928	0.000189158	0.000314653	0.000388743	0.00048028	0.0675817	0.0826537	0.099377	0.120786	0.102116	0.102116	0.117597	0.0699399	0.0855378
					8.1	0.897633	0.540234	1.31366	1.62208	0.793044	0.954762	0.466764	0.485367	0.36608	0.528189	0.0776539	0.0981403	-0.0450457	0.0350947	0.00987991	0.00358114	0.0383801	-0.041995	-0.0111107	0.0109808	0.0112552	-0.0109157	-7.33891e-05	-3.14221e-05	0.000313026	0.000265906	0.00017712	0.000229052	0.000276554	0.000156483	0.000160034	0.000190255	0.000315152	0.000389145	0.000480509	0.0678693	0.0825169	0.0996296	0.119946	0.10189	0.10189	0.117264	0.0705743	0.0858057
					8.2	0.893129	0.543744	1.31464	1.62244	0.796882	0.950562	0.465653	0.486465	0.367206	0.527098	0.0776465	0.0981372	-0.0436032	0.034161	0.00937482	0.00330819	0.0373262	-0.0406656	-0.0107827	0.0106537	0.0109198	-0.0105935	-6.96152e-05	-2.89717e-05	0.000310085	0.00026463	0.000177376	0.000228216	0.00027667	0.000158262	0.000161109	0.000191319	0.000315626	0.000389523	0.000480722	0.0681476	0.0823824	0.0998735	0.119134	0.10167	0.10167	0.116939	0.0711935	0.0860645
					8.3	0.888768	0.54716	1.31558	1.62277	0.800615	0.946496	0.464574	0.487531	0.368298	0.526038	0.0776396	0.0981343	-0.0422097	0.0332487	0.008897	0.00305296	0.0362987	-0.0393805	-0.0104644	0.0103364	0.0105944	-0.0102809	-6.60466e-05	-2.66827e-05	0.000307252	0.000263392	0.000177619	0.000227401	0.000276776	0.000160002	0.000162154	0.000192353	0.000316077	0.000389881	0.000480918	0.0684169	0.0822502	0.100109	0.11835	0.101456	0.101456	0.116623	0.0717977	0.0863145
					8.4	0.884547	0.550485	1.31647	1.62308	0.804245	0.942558	0.463528	0.488564	0.369357	0.52501	0.077633	0.0981316	-0.0408633	0.0323577	0.00844493	0.00281435	0.0352971	-0.038138	-0.0101554	0.0100285	0.0102787	-0.0099774	-6.26718e-05	-2.45451e-05	0.00030452	0.00026219	0.00017785	0.000226608	0.000276875	0.000161704	0.00016317	0.000193355	0.000316504	0.000390218	0.000481099	0.0686776	0.0821204	0.100336	0.117592	0.101246	0.101246	0.116315	0.0723871	0.086556
					8.5	0.880461	0.553721	1.31732	1.62336	0.807775	0.938744	0.462512	0.489567	0.370385	0.524013	0.0776267	0.0981291	-0.0395623	0.0314876	0.00801718	0.00259135	0.0343208	-0.0369367	-0.00985555	0.00972993	0.00997251	-0.00968284	-5.94798e-05	-2.25495e-05	0.000301887	0.000261024	0.000178069	0.000225836	0.000276964	0.000163368	0.000164158	0.000194329	0.00031691	0.000390536	0.000481266	0.0689299	0.0819931	0.100556	0.11686	0.101042	0.101042	0.116016	0.0729621	0.0867893
					8.6	0.876505	0.556869	1.31812	1.62362	0.811207	0.93505	0.461527	0.49054	0.371382	0.523044	0.0776207	0.0981269	-0.038305	0.0306381	0.00761239	0.00238301	0.0333694	-0.0357751	-0.00956448	0.00944025	0.00967546	-0.00939694	-5.64604e-05	-2.06872e-05	0.000299348	0.000259893	0.000178277	0.000225085	0.000277047	0.000164995	0.000165118	0.000195273	0.000317296	0.000390836	0.000481419	0.0691742	0.0818682	0.100768	0.116152	0.100843	0.100843	0.115724	0.0735228	0.0870147
					8.7	0.872674	0.559933	1.31888	1.62385	0.814544	0.931473	0.46057	0.491484	0.37235	0.522105	0.0776151	0.0981248	-0.0370899	0.0298089	0.00722928	0.00218843	0.0324425	-0.0346517	-0.00928198	0.00915922	0.0093873	-0.00911944	-5.36039e-05	-1.89499e-05	0.000296899	0.000258795	0.000178474	0.000224353	0.000277122	0.000166586	0.00016605	0.00019619	0.000317663	0.000391119	0.000481561	0.0694106	0.0817457	0.100973	0.115468	0.100648	0.100648	0.11544	0.0740696	0.0872325
					8.8	0.868965	0.562914	1.3196	1.62407	0.817788	0.928008	0.459642	0.4924	0.373289	0.521193	0.0776097	0.0981229	-0.0359155	0.0289997	0.00686665	0.00200676	0.0315394	-0.0335653	-0.00900779	0.00888659	0.00910776	-0.00885011	-5.09012e-05	-1.73297e-05	0.000294538	0.00025773	0.000178662	0.000223641	0.000277191	0.000168139	0.000166957	0.000197079	0.000318011	0.000391386	0.00048169	0.0696395	0.0816256	0.101171	0.114806	0.100459	0.100459	0.115163	0.0746027	0.087443
					8.9	0.865374	0.565814	1.32029	1.62427	0.820942	0.924651	0.458741	0.493289	0.3742	0.520308	0.0776047	0.0981212	-0.0347802	0.0282102	0.00652337	0.00183722	0.0306596	-0.0325145	-0.00874166	0.0086221	0.00883658	-0.00858869	-4.83437e-05	-1.58194e-05	0.000292259	0.000256696	0.00017884	0.000222948	0.000277253	0.000169657	0.000167838	0.000197942	0.000318342	0.000391638	0.000481809	0.0698611	0.0815081	0.101362	0.114167	0.100275	0.100275	0.114894	0.0751223	0.0876464
					9	0.861896	0.568635	1.32094	1.62446	0.824008	0.9214	0.457867	0.494151	0.375083	0.519449	0.0775998	0.0981196	-0.0336826	0.02744	0.00619837	0.00167904	0.0298028	-0.031498	-0.00848338	0.00836552	0.00857351	-0.00833498	-4.59234e-05	-1.44121e-05	0.000290061	0.000255694	0.000179009	0.000222274	0.00027731	0.00017114	0.000168694	0.000198779	0.000318657	0.000391876	0.000481918	0.0700756	0.081393	0.101546	0.113549	0.100095	0.100095	0.114633	0.0756288	0.087843
					9.1	0.858528	0.571379	1.32156	1.62463	0.826988	0.91825	0.457019	0.494988	0.375941	0.518615	0.0775952	0.0981182	-0.0326214	0.0266888	0.00589062	0.00153153	0.0289684	-0.0305147	-0.00823269	0.00811659	0.00831829	-0.00808872	-4.36325e-05	-1.31014e-05	0.00028794	0.000254721	0.00017917	0.000221618	0.000277362	0.000172588	0.000169525	0.000199592	0.000318956	0.0003921	0.000482018	0.0702833	0.0812803	0.101725	0.112951	0.0999197	0.0999197	0.114378	0.0761224	0.088033
					9.2	0.855265	0.574048	1.32215	1.62478	0.829885	0.915198	0.456196	0.495799	0.376772	0.517806	0.0775909	0.0981169	-0.0315953	0.0259562	0.00559919	0.00139403	0.0281558	-0.0295633	-0.00798939	0.0078751	0.0080707	-0.00784972	-4.14638e-05	-1.18811e-05	0.000285893	0.000253777	0.000179323	0.00022098	0.000277409	0.000174001	0.000170333	0.00020038	0.000319241	0.000392312	0.000482109	0.0704844	0.08117	0.101897	0.112373	0.0997491	0.0997491	0.11413	0.0766034	0.0882166
					9.3	0.852106	0.576644	1.32271	1.62492	0.8327	0.912242	0.455397	0.496587	0.377579	0.517021	0.0775867	0.0981157	-0.030603	0.025242	0.00532316	0.00126592	0.0273647	-0.0286429	-0.00775326	0.00764081	0.00783051	-0.00761776	-3.94105e-05	-1.07456e-05	0.000283916	0.000252861	0.000179468	0.000220359	0.000277451	0.000175381	0.000171118	0.000201145	0.000319511	0.000392512	0.000482192	0.0706791	0.0810622	0.102064	0.111813	0.099583	0.099583	0.113889	0.077072	0.0883942
					9.4	0.849046	0.579168	1.32324	1.62504	0.835437	0.909378	0.454621	0.497351	0.378363	0.51626	0.0775828	0.0981146	-0.0296433	0.0245457	0.0050617	0.00114661	0.0265945	-0.0277523	-0.00752408	0.00741352	0.00759749	-0.00739262	-3.74663e-05	-9.68958e-06	0.000282008	0.000251972	0.000179607	0.000219756	0.000277488	0.000176728	0.00017188	0.000201888	0.000319768	0.0003927	0.000482267	0.0708677	0.0809567	0.102225	0.111273	0.0994212	0.0994212	0.113655	0.0775285	0.0885658
					9.5	0.846081	0.581622	1.32375	1.62516	0.838096	0.906603	0.453869	0.498092	0.379122	0.51552	0.077579	0.0981136	-0.0287152	0.023867	0.00481399	0.00103555	0.0258447	-0.0268905	-0.00730165	0.00719301	0.00737143	-0.00717412	-3.56251e-05	-8.70791e-06	0.000280166	0.00025111	0.000179738	0.000219169	0.000277522	0.000178042	0.000172621	0.000202608	0.000320013	0.000392878	0.000482335	0.0710502	0.0808537	0.102381	0.110749	0.0992637	0.0992637	0.113427	0.0779731	0.0887318
					9.6	0.84321	0.584009	1.32423	1.62526	0.840681	0.903914	0.453139	0.498812	0.379859	0.514803	0.0775755	0.0981128	-0.0278174	0.0232056	0.00457929	0.000932234	0.025115	-0.0260564	-0.00708578	0.00697907	0.00715212	-0.00696205	-3.38811e-05	-7.79592e-06	0.000278387	0.000250274	0.000179863	0.000218598	0.000277552	0.000179324	0.00017334	0.000203306	0.000320246	0.000393046	0.000482396	0.071227	0.0807529	0.102531	0.110243	0.0991103	0.0991103	0.113205	0.0784061	0.0888922
					9.7	0.840428	0.58633	1.32469	1.62536	0.843192	0.901308	0.45243	0.499509	0.380575	0.514107	0.0775721	0.098112	-0.0269489	0.0225612	0.00435688	0.000836164	0.0244047	-0.0252492	-0.00687628	0.00677152	0.00693935	-0.00675624	-3.22291e-05	-6.94917e-06	0.000276669	0.000249463	0.000179982	0.000218044	0.000277579	0.000180574	0.000174039	0.000203984	0.000320467	0.000393205	0.000482452	0.0713982	0.0806546	0.102677	0.109754	0.098961	0.098961	0.11299	0.0788278	0.0890474
					9.8	0.837733	0.588586	1.32512	1.62544	0.845633	0.898783	0.451742	0.500187	0.381269	0.513431	0.0775689	0.0981113	-0.0261087	0.0219333	0.00414608	0.000746889	0.0237136	-0.024468	-0.00667295	0.00657016	0.00673293	-0.00655649	-3.06639e-05	-6.1635e-06	0.000275009	0.000248676	0.000180095	0.000217504	0.000277602	0.000181793	0.000174718	0.000204642	0.000320678	0.000393354	0.000482501	0.071564	0.0805585	0.102817	0.10928	0.0988157	0.0988157	0.11278	0.0792384	0.0891974
					9.9	0.835122	0.590779	1.32554	1.62551	0.848004	0.896336	0.451075	0.500844	0.381942	0.512776	0.0775658	0.0981107	-0.0252957	0.0213216	0.00394626	0.000663979	0.023041	-0.0237117	-0.00647561	0.0063748	0.00653267	-0.00636263	-2.91807e-05	-5.43498e-06	0.000273406	0.000247912	0.000180203	0.00021698	0.000277623	0.000182983	0.000175377	0.00020528	0.000320879	0.000393495	0.000482546	0.0717246	0.0804646	0.102953	0.108821	0.0986742	0.0986742	0.112576	0.0796382	0.0893425
					10	0.832593	0.592911	1.32593	1.62558	0.850308	0.893965	0.450428	0.501481	0.382595	0.512139	0.0775629	0.0981101	-0.0245092	0.0207258	0.00375683	0.000587032	0.0223867	-0.0229797	-0.0062841	0.00618526	0.00633838	-0.00617448	-2.7775e-05	-4.75995e-06	0.000271857	0.000247171	0.000180306	0.00021647	0.000277641	0.000184142	0.000176017	0.000205899	0.00032107	0.000393629	0.000482585	0.0718801	0.080373	0.103085	0.108378	0.0985366	0.0985366	0.112378	0.0800273	0.0894829
					10.1	0.830142	0.594984	1.32631	1.62564	0.852547	0.891667	0.449799	0.5021	0.383229	0.511522	0.0775601	0.0981096	-0.023748	0.0201456	0.00357721	0.000515669	0.02175	-0.022271	-0.00609823	0.00600138	0.00614989	-0.00599188	-2.64426e-05	-4.13496e-06	0.00027036	0.000246452	0.000180403	0.000215975	0.000277656	0.000185272	0.000176639	0.0002065	0.000321252	0.000393754	0.00048262	0.0720307	0.0802836	0.103212	0.107948	0.0984027	0.0984027	0.112185	0.0804061	0.0896186
					10.2	0.827767	0.596998	1.32667	1.62569	0.854722	0.88944	0.449189	0.5027	0.383844	0.510923	0.0775574	0.0981092	-0.0230115	0.0195806	0.00340687	0.000449534	0.0211307	-0.021585	-0.00591785	0.00582297	0.00596702	-0.00581467	-2.51794e-05	-3.55677e-06	0.000268913	0.000245755	0.000180496	0.000215494	0.00027767	0.000186374	0.000177243	0.000207082	0.000321425	0.000393873	0.000482651	0.0721766	0.0801964	0.103335	0.107533	0.0982724	0.0982724	0.111998	0.0807748	0.0897499
					10.3	0.825466	0.598956	1.32701	1.62574	0.856835	0.887281	0.448598	0.503282	0.384441	0.510341	0.0775549	0.0981089	-0.0222986	0.0190305	0.00324531	0.000388292	0.0205283	-0.0209207	-0.00574279	0.00564988	0.0057896	-0.00564268	-2.39817e-05	-3.02234e-06	0.000267514	0.000245079	0.000180585	0.000215026	0.00027768	0.000187447	0.000177829	0.000207648	0.00032159	0.000393985	0.000482677	0.072318	0.0801113	0.103454	0.10713	0.0981456	0.0981456	0.111816	0.0811336	0.089877
					10.4	0.823236	0.600859	1.32733	1.62577	0.858888	0.885189	0.448023	0.503847	0.38502	0.509777	0.0775525	0.0981086	-0.0216086	0.0184949	0.00309204	0.000331629	0.0199423	-0.0202776	-0.0055729	0.00548195	0.00561747	-0.00547577	-2.28459e-05	-2.52882e-06	0.000266163	0.000244423	0.000180669	0.000214572	0.000277689	0.000188493	0.000178398	0.000208196	0.000321748	0.000394091	0.0004827	0.0724549	0.0800283	0.103569	0.106741	0.0980223	0.0980223	0.111639	0.0814827	0.0899999
					10.5	0.821075	0.602709	1.32764	1.62581	0.860882	0.883162	0.447466	0.504395	0.385581	0.509229	0.0775502	0.0981083	-0.0209408	0.0179735	0.00294663	0.000279251	0.0193724	-0.0196548	-0.00540802	0.00531902	0.00545047	-0.00531379	-2.17686e-05	-2.07354e-06	0.000264856	0.000243786	0.00018075	0.00021413	0.000277697	0.000189513	0.000178951	0.000208728	0.000321897	0.000394191	0.00048272	0.0725875	0.0799474	0.103681	0.106364	0.0979024	0.0979024	0.111467	0.0818225	0.0901188
					10.6	0.818981	0.604506	1.32793	1.62584	0.862819	0.881196	0.446925	0.504927	0.386126	0.508698	0.0775481	0.0981081	-0.0202943	0.017466	0.00280865	0.000230879	0.0188181	-0.0190517	-0.00524801	0.00516094	0.00528845	-0.00515658	-2.07465e-05	-1.65397e-06	0.000263593	0.000243168	0.000180826	0.000213701	0.000277702	0.000190505	0.000179488	0.000209244	0.00032204	0.000394285	0.000482737	0.072716	0.0798685	0.103788	0.105999	0.0977857	0.0977857	0.1113	0.082153	0.0902338
					10.7	0.816952	0.606253	1.32822	1.62586	0.864701	0.879291	0.4464	0.505443	0.386655	0.508182	0.077546	0.098108	-0.0196685	0.0169721	0.00267769	0.000186254	0.0182791	-0.0184677	-0.00509272	0.00500757	0.00513125	-0.00500402	-1.97768e-05	-1.26776e-06	0.000262371	0.000242569	0.000180899	0.000213284	0.000277706	0.000191473	0.000180009	0.000209745	0.000322177	0.000394374	0.00048275	0.0728404	0.0797916	0.103893	0.105646	0.0976723	0.0976723	0.111138	0.0824746	0.0903452
					10.8	0.814985	0.60795	1.32848	1.62588	0.866529	0.877444	0.445891	0.505944	0.387168	0.507682	0.077544	0.0981078	-0.0190627	0.0164914	0.00255337	0.000145132	0.017755	-0.0179021	-0.00494202	0.00485877	0.00497874	-0.00485595	-1.88566e-05	-9.12709e-07	0.000261189	0.000241988	0.000180969	0.000212879	0.000277709	0.000192414	0.000180515	0.000210231	0.000322306	0.000394458	0.000482761	0.072961	0.0797166	0.103993	0.105303	0.097562	0.097562	0.11098	0.0827874	0.0904529
					10.9	0.813078	0.609599	1.32874	1.62589	0.868304	0.875654	0.445397	0.50643	0.387666	0.507196	0.0775421	0.0981077	-0.0184761	0.0160237	0.00243535	0.000107282	0.0172454	-0.0173543	-0.00479576	0.0047144	0.00483077	-0.00471226	-1.79832e-05	-5.86731e-07	0.000260047	0.000241424	0.000181035	0.000212485	0.00027771	0.000193332	0.000181006	0.000210702	0.00032243	0.000394537	0.00048277	0.0730778	0.0796436	0.104091	0.104972	0.0974547	0.0974547	0.110827	0.0830917	0.0905572
					11	0.811231	0.611202	1.32898	1.6259	0.870029	0.873919	0.444917	0.506901	0.388149	0.506725	0.0775403	0.0981077	-0.0179081	0.0155686	0.00232328	7.24896e-05	0.01675	-0.0168237	-0.00465383	0.00457433	0.0046872	-0.00457282	-1.7154e-05	-2.87883e-07	0.000258942	0.000240877	0.000181099	0.000212103	0.00027771	0.000194225	0.000181483	0.000211159	0.000322549	0.000394612	0.000482776	0.073191	0.0795724	0.104185	0.104651	0.0973504	0.0973504	0.110678	0.0833877	0.0906581
					11.1	0.80944	0.612759	1.32921	1.62591	0.871704	0.872236	0.444452	0.507359	0.388618	0.506268	0.0775386	0.0981076	-0.0173582	0.0151259	0.00221684	4.05523e-05	0.0162683	-0.0163098	-0.00451609	0.00443842	0.00454792	-0.00443749	-1.63667e-05	-1.43416e-08	0.000257873	0.000240347	0.000181159	0.000211732	0.000277709	0.000195095	0.000181946	0.000211603	0.000322661	0.000394683	0.000482781	0.0733007	0.0795031	0.104277	0.104341	0.0972491	0.0972491	0.110533	0.0836755	0.0907558
					11.2	0.807704	0.614271	1.32944	1.62591	0.873331	0.870605	0.444	0.507803	0.389073	0.505824	0.077537	0.0981076	-0.0168256	0.0146951	0.00211574	1.12804e-05	0.0158	-0.015812	-0.00438242	0.00430656	0.00441278	-0.00430616	-1.5619e-05	2.35605e-07	0.000256839	0.000239832	0.000181217	0.000211371	0.000277707	0.000195941	0.000182396	0.000212033	0.000322769	0.00039475	0.000482783	0.073407	0.0794355	0.104365	0.10404	0.0971505	0.0971505	0.110393	0.0839555	0.0908503
					11.3	0.806022	0.615741	1.32965	1.62592	0.874911	0.869024	0.443562	0.508233	0.389514	0.505393	0.0775354	0.0981077	-0.0163099	0.0142761	0.00201968	-1.55043e-05	0.0153448	-0.0153297	-0.00425269	0.00417863	0.00428166	-0.0041787	-1.49089e-05	4.63562e-07	0.000255838	0.000239332	0.000181272	0.000211021	0.000277704	0.000196765	0.000182832	0.00021245	0.000322872	0.000394813	0.000482784	0.07351	0.0793698	0.104451	0.103748	0.0970547	0.0970547	0.110256	0.0842277	0.0909418
					11.4	0.804391	0.617168	1.32985	1.62591	0.876445	0.867491	0.443137	0.508651	0.389942	0.504976	0.0775339	0.0981077	-0.0158104	0.0138686	0.00192841	-3.99689e-05	0.0149024	-0.0148625	-0.0041268	0.0040545	0.00415445	-0.00405501	-1.42342e-05	6.71032e-07	0.00025487	0.000238848	0.000181325	0.000210681	0.0002777	0.000197567	0.000183256	0.000212855	0.00032297	0.000394872	0.000482783	0.0736098	0.0793057	0.104534	0.103466	0.0969615	0.0969615	0.110124	0.0844924	0.0910304
					11.5	0.80281	0.618555	1.33004	1.62591	0.877936	0.866005	0.442724	0.509057	0.390358	0.50457	0.0775325	0.0981078	-0.0153267	0.0134722	0.00184166	-6.22702e-05	0.0144723	-0.01441	-0.00400464	0.00393406	0.00403102	-0.00393498	-1.35931e-05	8.59424e-07	0.000253933	0.000238378	0.000181375	0.00021035	0.000277696	0.000198348	0.000183667	0.000213248	0.000323064	0.000394929	0.00048278	0.0737065	0.0792434	0.104614	0.103192	0.096871	0.096871	0.109995	0.0847497	0.0911162
					11.6	0.801277	0.619902	1.33023	1.6259	0.879383	0.864564	0.442324	0.50945	0.390761	0.504177	0.0775311	0.0981079	-0.0148582	0.0130868	0.00175919	-8.25552e-05	0.0140543	-0.0139715	-0.00388608	0.00381721	0.00391127	-0.00381849	-1.29839e-05	1.03006e-06	0.000253027	0.000237922	0.000181423	0.000210029	0.000277691	0.000199108	0.000184067	0.000213629	0.000323153	0.000394982	0.000482777	0.0738002	0.0791826	0.104692	0.102927	0.096783	0.096783	0.10987	0.085	0.0911992
					11.7	0.799791	0.621211	1.3304	1.6259	0.880788	0.863167	0.441935	0.509832	0.391152	0.503795	0.0775298	0.098108	-0.0144043	0.0127119	0.00168079	-0.000100962	0.013648	-0.0135466	-0.00377102	0.00370384	0.00379508	-0.00370545	-1.24047e-05	1.18418e-06	0.000252149	0.000237479	0.000181469	0.000209717	0.000277685	0.000199847	0.000184454	0.000213999	0.000323238	0.000395032	0.000482772	0.073891	0.0791235	0.104767	0.102671	0.0966975	0.0966975	0.109748	0.0852432	0.0912797
					11.8	0.798351	0.622482	1.33057	1.62589	0.882153	0.861812	0.441558	0.510202	0.391531	0.503424	0.0775286	0.0981081	-0.0139647	0.0123474	0.00160623	-0.00011762	0.0132532	-0.013135	-0.00365937	0.00359383	0.00368234	-0.00359575	-1.18541e-05	1.32294e-06	0.0002513	0.00023705	0.000181513	0.000209415	0.000277679	0.000200566	0.00018483	0.000214358	0.00032332	0.00039508	0.000482766	0.073979	0.079066	0.10484	0.102422	0.0966143	0.0966143	0.10963	0.0854797	0.0913575
					11.9	0.796954	0.623717	1.33073	1.62587	0.883478	0.860498	0.441192	0.510561	0.3919	0.503065	0.0775274	0.0981082	-0.0135389	0.011993	0.00153532	-0.00013265	0.0128695	-0.0127361	-0.00355102	0.0034871	0.00357297	-0.00348929	-1.13305e-05	1.44742e-06	0.000250478	0.000236634	0.000181555	0.000209121	0.000277672	0.000201266	0.000185196	0.000214705	0.000323398	0.000395124	0.000482759	0.0740643	0.07901	0.10491	0.102181	0.0965336	0.0965336	0.109515	0.0857096	0.0914329
					12	0.7956	0.624916	1.33089	1.62586	0.884765	0.859225	0.440837	0.51091	0.392257	0.502716	0.0775263	0.0981084	-0.0131264	0.0116484	0.00146786	-0.000146166	0.0124967	-0.0123496	-0.00344587	0.00338354	0.00346684	-0.00338597	-1.08324e-05	1.55865e-06	0.000249683	0.00023623	0.000181595	0.000208835	0.000277665	0.000201947	0.00018555	0.000215043	0.000323473	0.000395167	0.000482751	0.074147	0.0789555	0.104978	0.101948	0.0964551	0.0964551	0.109404	0.0859331	0.0915059
					12.1	0.794288	0.626081	1.33103	1.62585	0.886015	0.85799	0.440492	0.511249	0.392604	0.502377	0.0775252	0.0981085	-0.0127267	0.0113133	0.00140367	-0.000158274	0.0121344	-0.0119751	-0.00334383	0.00328307	0.00336387	-0.00328571	-1.03586e-05	1.65757e-06	0.000248913	0.000235838	0.000181633	0.000208558	0.000277658	0.000202609	0.000185895	0.000215371	0.000323544	0.000395207	0.000482742	0.0742272	0.0789025	0.105045	0.101722	0.0963788	0.0963788	0.109296	0.0861503	0.0915766
					12.2	0.793015	0.627212	1.33117	1.62583	0.887228	0.856792	0.440158	0.511577	0.39294	0.502049	0.0775242	0.0981087	-0.0123395	0.0109877	0.00134259	-0.000169075	0.0117824	-0.0116122	-0.0032448	0.00318558	0.00326397	-0.00318842	-9.90781e-06	1.74508e-06	0.000248167	0.000235458	0.00018167	0.000208289	0.00027765	0.000203253	0.000186229	0.000215688	0.000323612	0.000395245	0.000482733	0.0743049	0.0788509	0.105109	0.101503	0.0963047	0.0963047	0.109191	0.0863614	0.0916451
					12.3	0.791781	0.628311	1.33131	1.62581	0.888407	0.855631	0.439834	0.511895	0.393266	0.50173	0.0775232	0.0981089	-0.0119643	0.0106711	0.00128444	-0.000178661	0.0114403	-0.0112605	-0.00314871	0.00309098	0.00316704	-0.003094	-9.47874e-06	1.822e-06	0.000247445	0.000235089	0.000181705	0.000208028	0.000277642	0.000203879	0.000186553	0.000215996	0.000323678	0.00039528	0.000482723	0.0743802	0.0788008	0.105171	0.101291	0.0962327	0.0962327	0.109089	0.0865665	0.0917114
					12.4	0.790585	0.629378	1.33143	1.62579	0.889551	0.854505	0.439519	0.512204	0.393583	0.50142	0.0775222	0.098109	-0.0116008	0.0103633	0.00122908	-0.000187121	0.011108	-0.0109196	-0.00305545	0.00299921	0.00307298	-0.00300237	-9.0703e-06	1.88913e-06	0.000246746	0.000234731	0.000181738	0.000207774	0.000277634	0.000204489	0.000186868	0.000216295	0.00032374	0.000395314	0.000482712	0.0744531	0.0787519	0.105231	0.101085	0.0961628	0.0961628	0.10899	0.0867659	0.0917756
					12.5	0.789425	0.630415	1.33156	1.62578	0.890661	0.853413	0.439213	0.512504	0.39389	0.50112	0.0775213	0.0981092	-0.0112486	0.0100642	0.00117636	-0.000194536	0.0107851	-0.0105892	-0.00296496	0.00291015	0.00298173	-0.00291346	-8.68141e-06	1.94719e-06	0.000246069	0.000234384	0.000181771	0.000207528	0.000277625	0.000205081	0.000187173	0.000216586	0.0003238	0.000395346	0.000482701	0.0745239	0.0787045	0.105289	0.100885	0.0960948	0.0960948	0.108894	0.0869597	0.0918378
					12.6	0.7883	0.631421	1.33168	1.62576	0.89174	0.852354	0.438917	0.512795	0.394189	0.500829	0.0775205	0.0981094	-0.0109073	0.00977345	0.00112615	-0.000200983	0.0104715	-0.010269	-0.00287714	0.00282375	0.00289319	-0.00282717	-8.31106e-06	1.99686e-06	0.000245413	0.000234047	0.000181801	0.000207289	0.000277616	0.000205657	0.00018747	0.000216867	0.000323857	0.000395376	0.00048269	0.0745925	0.0786583	0.105345	0.100692	0.0960288	0.0960288	0.1088	0.0871479	0.0918981
					12.7	0.787209	0.632398	1.33179	1.62574	0.892787	0.851327	0.438629	0.513078	0.394478	0.500546	0.0775196	0.0981096	-0.0105766	0.0094909	0.00107832	-0.000206534	0.0101667	-0.00995871	-0.00279192	0.00273992	0.00280728	-0.00274344	-7.9583e-06	2.03879e-06	0.000244779	0.000233721	0.000181831	0.000207056	0.000277608	0.000206217	0.000187758	0.00021714	0.000323912	0.000395405	0.000482678	0.074659	0.0786134	0.1054	0.100505	0.0959647	0.0959647	0.108709	0.0873309	0.0919565
					12.8	0.786151	0.633347	1.3319	1.62572	0.893804	0.850331	0.43835	0.513352	0.394759	0.500272	0.0775188	0.0981098	-0.0102561	0.0092163	0.00103275	-0.000211256	0.0098707	-0.00965792	-0.00270922	0.00265857	0.00272393	-0.00266218	-7.6222e-06	2.07355e-06	0.000244164	0.000233404	0.000181859	0.000206831	0.000277599	0.000206762	0.000188037	0.000217405	0.000323964	0.000395432	0.000482665	0.0747234	0.0785697	0.105453	0.100324	0.0959024	0.0959024	0.108621	0.0875087	0.092013
					12.9	0.785126	0.634269	1.332	1.62569	0.894791	0.849366	0.438079	0.513618	0.395031	0.500005	0.0775181	0.09811	-0.00994553	0.00894944	0.000989309	-0.000215212	0.00958314	-0.00936635	-0.00262897	0.00257965	0.00264305	-0.00258332	-7.30192e-06	2.10173e-06	0.000243568	0.000233096	0.000181886	0.000206612	0.000277589	0.000207292	0.000188308	0.000217662	0.000324015	0.000395457	0.000482653	0.0747859	0.0785272	0.105504	0.100148	0.0958419	0.0958419	0.108536	0.0876814	0.0920678
					13	0.784131	0.635164	1.3321	1.62567	0.895749	0.848429	0.437816	0.513876	0.395295	0.499747	0.0775173	0.0981102	-0.00964452	0.00869013	0.000947903	-0.000218461	0.00930381	-0.00908374	-0.0025511	0.00250307	0.00256458	-0.0025068	-6.99665e-06	2.12383e-06	0.000242991	0.000232798	0.000181912	0.000206399	0.00027758	0.000207806	0.000188571	0.000217911	0.000324063	0.000395482	0.00048264	0.0748465	0.0784859	0.105553	0.0999772	0.0957831	0.0957831	0.108453	0.0878492	0.0921209
					13.1	0.783167	0.636033	1.33219	1.62565	0.89668	0.847521	0.437561	0.514126	0.395552	0.499496	0.0775166	0.0981105	-0.00935278	0.00843815	0.000908425	-0.000221058	0.00903248	-0.00880978	-0.00247552	0.00242876	0.00248844	-0.00243255	-6.70562e-06	2.14034e-06	0.000242433	0.000232508	0.000181937	0.000206193	0.000277571	0.000208307	0.000188827	0.000218153	0.000324109	0.000395504	0.000482627	0.0749052	0.0784458	0.105601	0.099812	0.095726	0.095726	0.108372	0.0880123	0.0921723
					13.2	0.782231	0.636877	1.33228	1.62563	0.897583	0.84664	0.437313	0.514369	0.395801	0.499253	0.077516	0.0981107	-0.00907004	0.00819331	0.000870777	-0.000223054	0.00876894	-0.00854421	-0.00240219	0.00235666	0.00241456	-0.00236049	-6.42809e-06	2.15172e-06	0.000241891	0.000232227	0.000181961	0.000205993	0.000277562	0.000208793	0.000189075	0.000218388	0.000324153	0.000395526	0.000482614	0.0749622	0.0784067	0.105648	0.0996518	0.0956705	0.0956705	0.108294	0.0881707	0.0922222
					13.3	0.781324	0.637696	1.33237	1.62561	0.89846	0.845785	0.437073	0.514604	0.396042	0.499017	0.0775153	0.0981109	-0.00879598	0.00795542	0.000834867	-0.000224497	0.00851296	-0.00828676	-0.00233102	0.00228671	0.00234288	-0.00229056	-6.1634e-06	2.15838e-06	0.000241367	0.000231955	0.000181983	0.000205798	0.000277553	0.000209266	0.000189315	0.000218615	0.000324195	0.000395546	0.000482601	0.0750174	0.0783688	0.105693	0.0994966	0.0956167	0.0956167	0.108218	0.0883245	0.0922705
					13.4	0.780445	0.638492	1.33245	1.62558	0.899311	0.844957	0.43684	0.514833	0.396276	0.498788	0.0775147	0.0981111	-0.00853035	0.00772429	0.000800606	-0.000225433	0.00826433	-0.00803719	-0.00226196	0.00221883	0.00227333	-0.0022227	-5.91088e-06	2.16073e-06	0.000240859	0.000231691	0.000182005	0.00020561	0.000277543	0.000209726	0.000189549	0.000218836	0.000324236	0.000395566	0.000482587	0.0750709	0.0783319	0.105737	0.0993461	0.0955643	0.0955643	0.108144	0.088474	0.0923172
					13.5	0.779592	0.639264	1.33253	1.62556	0.900137	0.844153	0.436614	0.515055	0.396504	0.498566	0.0775141	0.0981113	-0.00827288	0.00749973	0.000767913	-0.000225902	0.00802286	-0.00779524	-0.00219495	0.00215297	0.00220585	-0.00215685	-5.66993e-06	2.15914e-06	0.000240367	0.000231434	0.000182026	0.000205426	0.000277534	0.000210173	0.000189776	0.00021905	0.000324275	0.000395584	0.000482574	0.0751228	0.078296	0.105779	0.0992002	0.0955135	0.0955135	0.108072	0.0886192	0.0923626
					13.6	0.778764	0.640014	1.33261	1.62554	0.90094	0.843373	0.436394	0.51527	0.396724	0.49835	0.0775135	0.0981115	-0.0080233	0.00728158	0.000736708	-0.000225945	0.00778834	-0.00756067	-0.00212991	0.00208907	0.00214037	-0.00209295	-5.43996e-06	2.15394e-06	0.00023989	0.000231185	0.000182047	0.000205249	0.000277525	0.000210607	0.000189996	0.000219258	0.000324312	0.000395601	0.000482561	0.0751731	0.0782612	0.10582	0.0990587	0.0954642	0.0954642	0.108003	0.0887603	0.0924065
					13.7	0.777962	0.640742	1.33268	1.62552	0.901719	0.842617	0.436181	0.515479	0.396938	0.498141	0.077513	0.0981118	-0.00778137	0.00706964	0.000706917	-0.000225597	0.00756058	-0.00733325	-0.00206681	0.00202707	0.00207683	-0.00203094	-5.22042e-06	2.14545e-06	0.000239428	0.000230944	0.000182066	0.000205076	0.000277516	0.000211029	0.000190209	0.00021946	0.000324348	0.000395618	0.000482547	0.0752219	0.0782273	0.10586	0.0989216	0.0954163	0.0954163	0.107935	0.0888973	0.0924491
					13.8	0.777184	0.641449	1.33276	1.62549	0.902475	0.841884	0.435975	0.515682	0.397146	0.497938	0.0775125	0.098112	-0.00754684	0.00686376	0.000678471	-0.000224893	0.00733939	-0.00711276	-0.00200557	0.0019669	0.00201519	-0.00197077	-5.01079e-06	2.13399e-06	0.000238981	0.00023071	0.000182084	0.000204908	0.000277507	0.000211438	0.000190416	0.000219656	0.000324383	0.000395633	0.000482534	0.0752692	0.0781944	0.105899	0.0987887	0.0953697	0.0953697	0.10787	0.0890304	0.0924903
					13.9	0.776429	0.642136	1.33282	1.62547	0.903209	0.841173	0.435774	0.515879	0.397348	0.497741	0.077512	0.0981122	-0.00731949	0.00666377	0.000651302	-0.000223865	0.00712458	-0.00689898	-0.00194614	0.00190853	0.00195537	-0.00191238	-4.81059e-06	2.11981e-06	0.000238547	0.000230483	0.000182102	0.000204746	0.000277498	0.000211837	0.000190618	0.000219845	0.000324416	0.000395648	0.00048252	0.0753151	0.0781624	0.105936	0.0986598	0.0953245	0.0953245	0.107806	0.0891596	0.0925303
					14	0.775697	0.642802	1.33289	1.62545	0.903921	0.840483	0.435579	0.516069	0.397543	0.497549	0.0775115	0.0981124	-0.00709909	0.0064695	0.000625348	-0.000222541	0.00691598	-0.00669171	-0.00188847	0.00185188	0.00189734	-0.00185571	-4.61933e-06	2.10319e-06	0.000238127	0.000230262	0.000182119	0.000204588	0.000277489	0.000212224	0.000190813	0.00022003	0.000324447	0.000395662	0.000482507	0.0753596	0.0781313	0.105972	0.0985349	0.0952807	0.0952807	0.107744	0.0892852	0.0925691
					14.1	0.774987	0.643449	1.33295	1.62543	0.904613	0.839814	0.435391	0.516255	0.397733	0.497364	0.077511	0.0981126	-0.00688541	0.00628079	0.000600548	-0.00022095	0.00671341	-0.00649074	-0.00183252	0.00179692	0.00184102	-0.00180073	-4.43659e-06	2.08435e-06	0.000237719	0.000230048	0.000182136	0.000204434	0.00027748	0.0002126	0.000191002	0.000220208	0.000324478	0.000395675	0.000482494	0.0754027	0.0781011	0.106007	0.0984138	0.0952381	0.0952381	0.107684	0.0894071	0.0926066
					14.2	0.774299	0.644077	1.33301	1.62541	0.905284	0.839165	0.435207	0.516434	0.397917	0.497184	0.0775106	0.0981128	-0.00667826	0.0060975	0.000576847	-0.000219117	0.0065167	-0.00629587	-0.00177821	0.0017436	0.00178638	-0.00174737	-4.26194e-06	2.06353e-06	0.000237324	0.000229841	0.000182152	0.000204286	0.000277472	0.000212966	0.000191186	0.000220382	0.000324507	0.000395687	0.000482481	0.0754446	0.0780717	0.106041	0.0982963	0.0951967	0.0951967	0.107626	0.0895255	0.0926431
					14.3	0.773631	0.644687	1.33307	1.62538	0.905936	0.838535	0.435029	0.516609	0.398096	0.497009	0.0775102	0.098113	-0.00647742	0.00591948	0.00055419	-0.000217066	0.00632569	-0.00610692	-0.00172552	0.00169185	0.00173336	-0.00169559	-4.09499e-06	2.04094e-06	0.000236942	0.000229639	0.000182167	0.000204141	0.000277463	0.000213321	0.000191364	0.00022055	0.000324535	0.000395699	0.000482468	0.0754851	0.0780432	0.106074	0.0981824	0.0951565	0.0951565	0.10757	0.0896405	0.0926783
					14.4	0.772983	0.645279	1.33312	1.62536	0.906568	0.837924	0.434857	0.516778	0.398269	0.496839	0.0775098	0.0981132	-0.00628269	0.00574657	0.000532527	-0.000214819	0.00614021	-0.00592371	-0.00167438	0.00164165	0.00168192	-0.00164535	-3.93536e-06	2.01676e-06	0.000236571	0.000229444	0.000182181	0.000204001	0.000277455	0.000213666	0.000191538	0.000220713	0.000324562	0.00039571	0.000482455	0.0755245	0.0780155	0.106106	0.098072	0.0951175	0.0951175	0.107515	0.0897522	0.0927125
					14.5	0.772355	0.645853	1.33318	1.62534	0.907182	0.837332	0.434689	0.516942	0.398437	0.496675	0.0775094	0.0981134	-0.0060939	0.00557863	0.00051181	-0.000212396	0.00596011	-0.00574605	-0.00162476	0.00159293	0.00163201	-0.00159659	-3.78269e-06	1.99117e-06	0.000236212	0.000229255	0.000182196	0.000203865	0.000277446	0.000214001	0.000191706	0.000220871	0.000324588	0.000395721	0.000482442	0.0755626	0.0779886	0.106137	0.0979649	0.0950796	0.0950796	0.107461	0.0898607	0.0927457
					14.6	0.771746	0.646411	1.33323	1.62532	0.907778	0.836757	0.434527	0.517101	0.3986	0.496515	0.077509	0.0981136	-0.00591085	0.00541553	0.000491992	-0.000209818	0.00578524	-0.00557377	-0.00157661	0.00154566	0.00158357	-0.00154927	-3.63666e-06	1.96434e-06	0.000235863	0.000229071	0.000182209	0.000203733	0.000277438	0.000214326	0.000191869	0.000221025	0.000324613	0.000395731	0.00048243	0.0755996	0.0779624	0.106167	0.0978611	0.0950428	0.0950428	0.10741	0.089966	0.0927778
					14.7	0.771155	0.646953	1.33328	1.6253	0.908357	0.8362	0.434369	0.517256	0.398759	0.49636	0.0775086	0.0981138	-0.00573336	0.00525713	0.000473032	-0.000207101	0.00561544	-0.00540671	-0.00152989	0.00149979	0.00153658	-0.00150336	-3.49693e-06	1.93642e-06	0.000235526	0.000228892	0.000182222	0.000203605	0.00027743	0.000214643	0.000192027	0.000221174	0.000324637	0.00039574	0.000482417	0.0756355	0.077937	0.106196	0.0977605	0.0950071	0.0950071	0.10736	0.0900683	0.092809
					14.8	0.770581	0.647478	1.33333	1.62528	0.908918	0.835659	0.434216	0.517406	0.398912	0.49621	0.0775083	0.098114	-0.00556126	0.00510331	0.000454887	-0.000204263	0.00545058	-0.0052447	-0.00148455	0.00145529	0.00149098	-0.00145881	-3.36321e-06	1.90756e-06	0.000235198	0.000228719	0.000182234	0.00020348	0.000277422	0.00021495	0.000192181	0.000221318	0.00032466	0.000395749	0.000482405	0.0756703	0.0779123	0.106225	0.0976628	0.0949724	0.0949724	0.107311	0.0901676	0.0928392
					14.9	0.770025	0.647989	1.33337	1.62526	0.909463	0.835135	0.434068	0.517551	0.399061	0.496064	0.0775079	0.0981142	-0.00539439	0.00495392	0.000437519	-0.000201318	0.00529051	-0.0050876	-0.00144055	0.00141211	0.00144673	-0.00141558	-3.23521e-06	1.87789e-06	0.000234881	0.000228551	0.000182246	0.000203359	0.000277414	0.000215248	0.00019233	0.000221459	0.000324682	0.000395758	0.000482393	0.0757041	0.0778884	0.106252	0.0975682	0.0949388	0.0949388	0.107264	0.0902641	0.0928685
					15	0.769486	0.648484	1.33341	1.62524	0.909992	0.834626	0.433924	0.517693	0.399206	0.495923	0.0775076	0.0981144	-0.00523258	0.00480885	0.000420891	-0.000198281	0.0051351	-0.00493525	-0.00139786	0.00137021	0.0014038	-0.00137362	-3.11265e-06	1.84752e-06	0.000234574	0.000228388	0.000182258	0.000203242	0.000277406	0.000215538	0.000192474	0.000221595	0.000324704	0.000395766	0.000482381	0.0757368	0.0778651	0.106278	0.0974764	0.0949061	0.0949061	0.107218	0.0903577	0.0928969
					15.1	0.768962	0.648965	1.33346	1.62522	0.910506	0.834132	0.433784	0.51783	0.399346	0.495785	0.0775073	0.0981146	-0.00507567	0.00466798	0.000404968	-0.000195164	0.00498421	-0.0047875	-0.00135643	0.00132955	0.00136215	-0.00133291	-2.99529e-06	1.81658e-06	0.000234276	0.00022823	0.000182269	0.000203128	0.000277399	0.00021582	0.000192615	0.000221727	0.000324724	0.000395774	0.000482369	0.0757685	0.0778424	0.106304	0.0973874	0.0948744	0.0948744	0.107173	0.0904487	0.0929244
					15.2	0.768455	0.649432	1.3335	1.6252	0.911004	0.833654	0.433648	0.517963	0.399483	0.495652	0.077507	0.0981148	-0.00492352	0.00453118	0.000389717	-0.00019198	0.00483771	-0.00464421	-0.00131622	0.0012901	0.00132173	-0.00129341	-2.88287e-06	1.78516e-06	0.000233986	0.000228077	0.00018228	0.000203018	0.000277391	0.000216093	0.000192751	0.000221855	0.000324744	0.000395781	0.000482357	0.0757993	0.0778205	0.106329	0.097301	0.0948436	0.0948436	0.10713	0.090537	0.0929511
					15.3	0.767963	0.649885	1.33354	1.62518	0.911488	0.833189	0.433517	0.518092	0.399615	0.495523	0.0775067	0.0981149	-0.00477597	0.00439834	0.000375106	-0.000188741	0.00469548	-0.00450524	-0.00127721	0.00125182	0.00128251	-0.00125507	-2.77516e-06	1.75336e-06	0.000233706	0.000227928	0.00018229	0.000202911	0.000277384	0.000216359	0.000192883	0.000221979	0.000324763	0.000395788	0.000482346	0.0758292	0.0777991	0.106353	0.0972173	0.0948136	0.0948136	0.107088	0.0906227	0.0929769
					15.4	0.767485	0.650325	1.33357	1.62516	0.911958	0.832739	0.433389	0.518217	0.399743	0.495397	0.0775064	0.0981151	-0.00463289	0.00426936	0.000361106	-0.000185456	0.0045574	-0.00437047	-0.00123936	0.00121468	0.00124445	-0.00121787	-2.67195e-06	1.72126e-06	0.000233435	0.000227784	0.0001823	0.000202807	0.000277377	0.000216617	0.000193011	0.0002221	0.000324781	0.000395794	0.000482335	0.0758582	0.0777784	0.106377	0.0971361	0.0947846	0.0947846	0.107047	0.090706	0.093002
					15.5	0.767022	0.650752	1.33361	1.62514	0.912413	0.832302	0.433265	0.518338	0.399868	0.495275	0.0775062	0.0981153	-0.00449413	0.00414411	0.000347687	-0.000182134	0.00442335	-0.00423976	-0.00120262	0.00117864	0.00120753	-0.00118178	-2.57302e-06	1.68896e-06	0.000233171	0.000227644	0.00018231	0.000202706	0.00027737	0.000216867	0.000193136	0.000222217	0.000324799	0.000395801	0.000482324	0.0758862	0.0777582	0.106399	0.0970574	0.0947564	0.0947564	0.107008	0.0907868	0.0930263
					15.6	0.766572	0.651166	1.33364	1.62512	0.912856	0.831878	0.433145	0.518456	0.399988	0.495157	0.0775059	0.0981155	-0.00435957	0.0040225	0.000334824	-0.000178786	0.00429321	-0.004113	-0.00116697	0.00114367	0.0011717	-0.00114675	-2.47817e-06	1.65652e-06	0.000232916	0.000227508	0.000182319	0.000202608	0.000277363	0.00021711	0.000193257	0.00022233	0.000324816	0.000395806	0.000482313	0.0759135	0.0777387	0.106421	0.096981	0.0947291	0.0947291	0.106969	0.0908653	0.0930499
					15.7	0.766136	0.651568	1.33368	1.6251	0.913285	0.831466	0.433028	0.518571	0.400105	0.495042	0.0775057	0.0981156	-0.00422908	0.00390442	0.00032249	-0.000175418	0.00416686	-0.00399005	-0.00113238	0.00110974	0.00113693	-0.00111276	-2.38722e-06	1.62401e-06	0.000232668	0.000227376	0.000182328	0.000202513	0.000277356	0.000217347	0.000193374	0.000222441	0.000324832	0.000395812	0.000482302	0.0759399	0.0777197	0.106443	0.0969069	0.0947025	0.0947025	0.106932	0.0909414	0.0930728
					15.8	0.765713	0.651959	1.33371	1.62509	0.913702	0.831067	0.432915	0.518681	0.400219	0.494931	0.0775054	0.0981158	-0.00410252	0.00378978	0.000310662	-0.000172038	0.00404421	-0.0038708	-0.00109882	0.00107681	0.0011032	-0.00107978	-2.29999e-06	1.59149e-06	0.000232428	0.000227248	0.000182336	0.00020242	0.00027735	0.000217576	0.000193488	0.000222547	0.000324848	0.000395817	0.000482292	0.0759656	0.0777012	0.106464	0.0968351	0.0946767	0.0946767	0.106896	0.0910154	0.093095
					15.9	0.765303	0.652338	1.33374	1.62507	0.914106	0.83068	0.432805	0.518789	0.40033	0.494823	0.0775052	0.0981159	-0.00397978	0.00367846	0.000299315	-0.000168654	0.00392514	-0.00375514	-0.00106625	0.00104486	0.00107047	-0.00104777	-2.2163e-06	1.55902e-06	0.000232196	0.000227124	0.000182345	0.000202331	0.000277343	0.000217799	0.000193598	0.000222651	0.000324863	0.000395822	0.000482282	0.0759904	0.0776833	0.106484	0.0967654	0.0946517	0.0946517	0.106861	0.0910872	0.0931165
					16	0.764905	0.652706	1.33377	1.62505	0.914499	0.830305	0.432698	0.518894	0.400437	0.494718	0.077505	0.0981161	-0.00386075	0.00357039	0.000288429	-0.00016527	0.00380956	-0.00364297	-0.00103464	0.00101386	0.00103871	-0.00101671	-2.136e-06	1.52666e-06	0.00023197	0.000227003	0.000182352	0.000202244	0.000277337	0.000218015	0.000193705	0.000222752	0.000324877	0.000395827	0.000482272	0.0760145	0.0776659	0.106503	0.0966979	0.0946274	0.0946274	0.106827	0.0911569	0.0931373
					16.1	0.764519	0.653063	1.3338	1.62504	0.91488	0.829941	0.432595	0.518995	0.40054	0.494617	0.0775048	0.0981162	-0.0037453	0.00346546	0.000277982	-0.000161894	0.00369735	-0.00353416	-0.00100397	0.000983785	0.00100789	-0.000986575	-2.05893e-06	1.49444e-06	0.000231751	0.000226886	0.00018236	0.00020216	0.000277331	0.000218226	0.000193809	0.000222849	0.000324891	0.000395832	0.000482262	0.0760379	0.077649	0.106522	0.0966323	0.0946038	0.0946038	0.106794	0.0912246	0.0931575
					16.2	0.764145	0.653409	1.33383	1.62502	0.915249	0.829587	0.432495	0.519093	0.400641	0.494518	0.0775046	0.0981164	-0.00363334	0.00336359	0.000267955	-0.000158529	0.00358843	-0.00342863	-0.000974211	0.000954599	0.000977987	-0.00095733	-1.98496e-06	1.46242e-06	0.000231539	0.000226773	0.000182368	0.000202078	0.000277324	0.00021843	0.00019391	0.000222944	0.000324905	0.000395836	0.000482252	0.0760606	0.0776326	0.10654	0.0965688	0.0945809	0.0945809	0.106762	0.0912903	0.0931771
					16.3	0.763781	0.653746	1.33385	1.625	0.915608	0.829244	0.432397	0.519189	0.400739	0.494422	0.0775044	0.0981165	-0.00352474	0.00326469	0.000258329	-0.000155182	0.0034827	-0.00332627	-0.000945332	0.000926279	0.000948972	-0.000928952	-1.91392e-06	1.43063e-06	0.000231333	0.000226663	0.000182375	0.000201998	0.000277319	0.000218628	0.000194008	0.000223036	0.000324918	0.00039584	0.000482243	0.0760826	0.0776167	0.106558	0.0965071	0.0945587	0.0945587	0.10673	0.0913541	0.0931961
					16.4	0.763429	0.654072	1.33388	1.62499	0.915956	0.828912	0.432303	0.519281	0.400834	0.494329	0.0775042	0.0981167	-0.00341942	0.00316867	0.000249086	-0.000151855	0.00338006	-0.00322699	-0.000917309	0.000898799	0.000920817	-0.000901415	-1.84571e-06	1.3991e-06	0.000231134	0.000226556	0.000182382	0.000201921	0.000277313	0.00021882	0.000194103	0.000223125	0.00032493	0.000395844	0.000482234	0.076104	0.0776012	0.106575	0.0964473	0.0945371	0.0945371	0.1067	0.0914161	0.0932145
					16.5	0.763087	0.654389	1.33391	1.62497	0.916294	0.828589	0.432211	0.519371	0.400926	0.494239	0.077504	0.0981168	-0.00331726	0.00307545	0.000240208	-0.000148554	0.00328043	-0.00313068	-0.000890116	0.000872135	0.000893499	-0.000874693	-1.78019e-06	1.36788e-06	0.00023094	0.000226452	0.000182388	0.000201846	0.000277307	0.000219007	0.000194195	0.000223212	0.000324943	0.000395848	0.000482225	0.0761247	0.0775862	0.106592	0.0963893	0.0945161	0.0945161	0.106671	0.0914762	0.0932324
					16.6	0.762755	0.654697	1.33393	1.62496	0.916623	0.828276	0.432122	0.519459	0.401015	0.494152	0.0775038	0.098117	-0.00321818	0.00298495	0.000231681	-0.000145281	0.00318371	-0.00303727	-0.000863729	0.000846262	0.000866991	-0.000848764	-1.71724e-06	1.33697e-06	0.000230753	0.000226352	0.000182395	0.000201774	0.000277302	0.000219188	0.000194285	0.000223296	0.000324954	0.000395851	0.000482216	0.0761448	0.0775716	0.106608	0.096333	0.0944958	0.0944958	0.106642	0.0915345	0.0932498
					16.7	0.762433	0.654995	1.33395	1.62494	0.916941	0.827972	0.432035	0.519543	0.401102	0.494067	0.0775036	0.0981171	-0.00312208	0.0028971	0.000223487	-0.000142039	0.00308984	-0.00294666	-0.000838123	0.000821157	0.00084127	-0.000823603	-1.65676e-06	1.30643e-06	0.000230571	0.000226254	0.000182401	0.000201703	0.000277296	0.000219364	0.000194372	0.000223377	0.000324966	0.000395854	0.000482207	0.0761643	0.0775575	0.106624	0.0962785	0.0944761	0.0944761	0.106615	0.0915912	0.0932666
					16.8	0.762121	0.655285	1.33397	1.62493	0.91725	0.827677	0.431952	0.519625	0.401186	0.493985	0.0775035	0.0981172	-0.00302886	0.00281181	0.000215614	-0.000138833	0.00299871	-0.00285877	-0.000813277	0.000796797	0.000816312	-0.000799187	-1.59862e-06	1.27625e-06	0.000230394	0.00022616	0.000182407	0.000201635	0.000277291	0.000219535	0.000194456	0.000223456	0.000324977	0.000395858	0.000482199	0.0761832	0.0775437	0.106639	0.0962255	0.0944569	0.0944569	0.106588	0.0916462	0.0932829
					16.9	0.761818	0.655566	1.334	1.62492	0.91755	0.827392	0.43187	0.519705	0.401268	0.493905	0.0775033	0.0981174	-0.00293845	0.00272902	0.000208046	-0.000135663	0.00291026	-0.00277351	-0.000789167	0.00077316	0.000792095	-0.000775495	-1.54274e-06	1.24647e-06	0.000230223	0.000226068	0.000182412	0.000201568	0.000277286	0.000219701	0.000194538	0.000223533	0.000324987	0.000395861	0.000482191	0.0762015	0.0775304	0.106654	0.0961742	0.0944383	0.0944383	0.106562	0.0916996	0.0932987
					17	0.761524	0.655839	1.33402	1.6249	0.917841	0.827114	0.431791	0.519782	0.401347	0.493827	0.0775032	0.0981175	-0.00285075	0.00264864	0.00020077	-0.000132532	0.00282441	-0.00269081	-0.000765771	0.000750224	0.000768597	-0.000752506	-1.489e-06	1.2171e-06	0.000230057	0.000225979	0.000182418	0.000201504	0.000277281	0.000219863	0.000194617	0.000223607	0.000324997	0.000395864	0.000482182	0.0762193	0.0775174	0.106668	0.0961244	0.0944203	0.0944203	0.106537	0.0917514	0.093314
					17.1	0.761239	0.656104	1.33404	1.62489	0.918123	0.826845	0.431715	0.519857	0.401424	0.493752	0.077503	0.0981176	-0.00276569	0.00257062	0.000193775	-0.000129443	0.00274107	-0.00261059	-0.000743069	0.000727969	0.000745796	-0.000730197	-1.43733e-06	1.18816e-06	0.000229896	0.000225892	0.000182423	0.000201441	0.000277276	0.000220019	0.000194694	0.000223679	0.000325007	0.000395866	0.000482175	0.0762366	0.0775049	0.106682	0.0960761	0.0944028	0.0944028	0.106512	0.0918017	0.0933289
					17.2	0.760963	0.656361	1.33406	1.62488	0.918397	0.826584	0.431641	0.51993	0.401498	0.493679	0.0775029	0.0981177	-0.00268317	0.00249488	0.000187047	-0.000126397	0.00266018	-0.00253277	-0.00072104	0.000706374	0.000723672	-0.00070855	-1.38763e-06	1.15966e-06	0.00022974	0.000225809	0.000182428	0.000201381	0.000277271	0.000220171	0.000194769	0.000223749	0.000325016	0.000395869	0.000482167	0.0762533	0.0774926	0.106696	0.0960292	0.0943858	0.0943858	0.106488	0.0918505	0.0933433
					17.3	0.760694	0.65661	1.33408	1.62486	0.918663	0.826331	0.431568	0.520001	0.401571	0.493608	0.0775027	0.0981178	-0.00260314	0.00242136	0.000180576	-0.000123395	0.00258167	-0.00245728	-0.000699663	0.00068542	0.000702204	-0.000687544	-1.33982e-06	1.13161e-06	0.000229589	0.000225727	0.000182433	0.000201322	0.000277266	0.000220318	0.000194841	0.000223817	0.000325025	0.000395871	0.000482159	0.0762696	0.0774808	0.106709	0.0959837	0.0943693	0.0943693	0.106465	0.0918979	0.0933573
					17.4	0.760434	0.656852	1.33409	1.62485	0.918922	0.826085	0.431498	0.520069	0.401641	0.493539	0.0775026	0.098118	-0.0025255	0.00234999	0.000174351	-0.000120439	0.00250546	-0.00238405	-0.00067892	0.000665087	0.000681373	-0.00066716	-1.29381e-06	1.10402e-06	0.000229442	0.000225648	0.000182438	0.000201265	0.000277262	0.000220462	0.000194912	0.000223883	0.000325034	0.000395874	0.000482152	0.0762853	0.0774693	0.106721	0.0959396	0.0943533	0.0943533	0.106443	0.0919439	0.0933709
					17.5	0.760181	0.657087	1.33411	1.62484	0.919172	0.825847	0.431431	0.520136	0.401709	0.493472	0.0775025	0.0981181	-0.00245019	0.00228071	0.00016836	-0.000117531	0.0024315	-0.00231302	-0.000658792	0.000645358	0.00066116	-0.000647381	-1.24954e-06	1.0769e-06	0.0002293	0.000225572	0.000182443	0.000201209	0.000277257	0.000220601	0.00019498	0.000223947	0.000325043	0.000395876	0.000482145	0.0763006	0.0774581	0.106734	0.0958969	0.0943377	0.0943377	0.106421	0.0919886	0.093384
					17.6	0.759936	0.657315	1.33413	1.62483	0.919415	0.825615	0.431365	0.5202	0.401775	0.493408	0.0775023	0.0981182	-0.00237714	0.00221347	0.000162595	-0.00011467	0.0023597	-0.00224411	-0.000639261	0.000626215	0.000641547	-0.000628188	-1.20692e-06	1.05025e-06	0.000229162	0.000225497	0.000182447	0.000201155	0.000277253	0.000220736	0.000195046	0.000224009	0.000325051	0.000395878	0.000482138	0.0763154	0.0774472	0.106746	0.0958554	0.0943226	0.0943226	0.1064	0.0920319	0.0933968
					17.7	0.759699	0.657537	1.33414	1.62482	0.919651	0.825391	0.431301	0.520263	0.401839	0.493345	0.0775022	0.0981183	-0.00230628	0.00214819	0.000157045	-0.000111858	0.00229002	-0.00217726	-0.000620308	0.000607639	0.000622516	-0.000609564	-1.16589e-06	1.02409e-06	0.000229028	0.000225425	0.000182452	0.000201103	0.000277249	0.000220867	0.000195111	0.000224069	0.000325059	0.00039588	0.000482131	0.0763298	0.0774367	0.106757	0.0958151	0.094308	0.094308	0.10638	0.092074	0.0934092
					17.8	0.759468	0.657752	1.33416	1.6248	0.91988	0.825173	0.431239	0.520324	0.401902	0.493284	0.0775021	0.0981184	-0.00223754	0.00208483	0.000151703	-0.000109095	0.00222239	-0.00211241	-0.000601917	0.000589615	0.00060405	-0.000591492	-1.12638e-06	9.98414e-07	0.000228898	0.000225355	0.000182456	0.000201053	0.000277245	0.000220994	0.000195173	0.000224128	0.000325067	0.000395882	0.000482125	0.0763438	0.0774265	0.106768	0.095776	0.0942938	0.0942938	0.10636	0.0921148	0.0934212
					17.9	0.759244	0.65796	1.33417	1.62479	0.920102	0.824962	0.431179	0.520383	0.401962	0.493225	0.077502	0.0981185	-0.00217086	0.00202333	0.000146558	-0.000106383	0.00215674	-0.00204951	-0.000584071	0.000572125	0.000586132	-0.000573956	-1.08834e-06	9.73223e-07	0.000228772	0.000225287	0.00018246	0.000201003	0.000277241	0.000221117	0.000195234	0.000224185	0.000325074	0.000395884	0.000482118	0.0763573	0.0774166	0.106779	0.0957382	0.09428	0.09428	0.10634	0.0921545	0.0934328
					18	0.759027	0.658162	1.33419	1.62478	0.920318	0.824757	0.43112	0.52044	0.402021	0.493167	0.0775019	0.0981186	-0.00210618	0.00196363	0.000141604	-0.00010372	0.00209303	-0.00198848	-0.000566754	0.000555154	0.000568745	-0.000556939	-1.05169e-06	9.48521e-07	0.000228649	0.000225221	0.000182464	0.000200956	0.000277237	0.000221237	0.000195292	0.00022424	0.000325081	0.000395886	0.000482112	0.0763705	0.0774069	0.10679	0.0957014	0.0942666	0.0942666	0.106322	0.0921929	0.0934441
					18.1	0.758817	0.658359	1.3342	1.62477	0.920527	0.824558	0.431063	0.520495	0.402078	0.493112	0.0775018	0.0981187	-0.00204343	0.00190569	0.000136832	-0.000101108	0.0020312	-0.00192927	-0.000549951	0.000538687	0.000551874	-0.000540426	-1.01639e-06	9.24309e-07	0.000228531	0.000225157	0.000182468	0.000200909	0.000277233	0.000221353	0.000195349	0.000224293	0.000325088	0.000395887	0.000482106	0.0763832	0.0773976	0.1068	0.0956658	0.0942536	0.0942536	0.106304	0.0922303	0.0934551
					18.2	0.758612	0.658549	1.33422	1.62476	0.920731	0.824365	0.431008	0.520549	0.402133	0.493058	0.0775017	0.0981188	-0.00198256	0.00184945	0.000132234	-9.85469e-05	0.00197118	-0.00187184	-0.000533645	0.000522709	0.000535504	-0.000524404	-9.82371e-07	9.00586e-07	0.000228416	0.000225095	0.000182471	0.000200864	0.000277229	0.000221466	0.000195405	0.000224345	0.000325095	0.000395889	0.0004821	0.0763956	0.0773885	0.10681	0.0956312	0.094241	0.094241	0.106286	0.0922665	0.0934657
					18.3	0.758414	0.658734	1.33423	1.62475	0.920928	0.824178	0.430955	0.520602	0.402186	0.493005	0.0775016	0.0981189	-0.00192351	0.00179485	0.000127804	-9.60363e-05	0.00191293	-0.00181612	-0.000517823	0.000507204	0.00051962	-0.000508856	-9.4959e-07	8.77351e-07	0.000228304	0.000225035	0.000182475	0.000200821	0.000277226	0.000221576	0.000195458	0.000224395	0.000325101	0.00039589	0.000482094	0.0764076	0.0773797	0.10682	0.0955976	0.0942287	0.0942287	0.106269	0.0923017	0.093476
					18.4	0.758222	0.658914	1.33424	1.62474	0.921119	0.823997	0.430903	0.520652	0.402238	0.492954	0.0775015	0.0981189	-0.00186622	0.00174187	0.000123535	-9.35763e-05	0.0018564	-0.00176207	-0.00050247	0.000492159	0.000504206	-0.000493769	-9.17994e-07	8.54602e-07	0.000228196	0.000224977	0.000182478	0.000200778	0.000277222	0.000221682	0.000195511	0.000224444	0.000325107	0.000395892	0.000482088	0.0764192	0.0773711	0.106829	0.0955651	0.0942169	0.0942169	0.106252	0.0923359	0.093486
					18.5	0.758035	0.659088	1.33426	1.62473	0.921305	0.82382	0.430853	0.520702	0.402289	0.492905	0.0775014	0.098119	-0.00181065	0.00169044	0.000119421	-9.11669e-05	0.00180153	-0.00170963	-0.000487572	0.000477561	0.00048925	-0.000479129	-8.87535e-07	8.32336e-07	0.000228091	0.00022492	0.000182482	0.000200737	0.000277219	0.000221786	0.000195561	0.000224491	0.000325113	0.000395893	0.000482082	0.0764305	0.0773628	0.106838	0.0955335	0.0942053	0.0942053	0.106236	0.092369	0.0934958
					18.6	0.757854	0.659257	1.33427	1.62473	0.921485	0.823649	0.430804	0.520749	0.402338	0.492857	0.0775013	0.0981191	-0.00175674	0.00164052	0.000115454	-8.88078e-05	0.00174828	-0.00165875	-0.000473116	0.000463396	0.000474738	-0.000464923	-8.58169e-07	8.10551e-07	0.000227989	0.000224865	0.000182485	0.000200698	0.000277215	0.000221886	0.00019561	0.000224537	0.000325119	0.000395895	0.000482077	0.0764414	0.0773547	0.106847	0.0955029	0.0941941	0.0941941	0.10622	0.0924012	0.0935052
					18.7	0.757678	0.659421	1.33428	1.62472	0.92166	0.823483	0.430757	0.520796	0.402385	0.492811	0.0775012	0.0981192	-0.00170444	0.00159207	0.00011163	-8.64988e-05	0.00169659	-0.0016094	-0.000459088	0.000449651	0.000460656	-0.000451138	-8.29852e-07	7.89243e-07	0.000227891	0.000224812	0.000182488	0.000200659	0.000277212	0.000221983	0.000195658	0.000224581	0.000325125	0.000395896	0.000482072	0.0764521	0.0773469	0.106855	0.0954731	0.0941833	0.0941833	0.106205	0.0924324	0.0935143
					18.8	0.757508	0.65958	1.33429	1.62471	0.921829	0.823323	0.430711	0.520841	0.402431	0.492765	0.0775011	0.0981193	-0.00165371	0.00154505	0.000107943	-8.42395e-05	0.00164643	-0.00156152	-0.000445476	0.000436314	0.000446993	-0.000437762	-8.02542e-07	7.68407e-07	0.000227795	0.00022476	0.000182491	0.000200621	0.000277209	0.000222078	0.000195704	0.000224625	0.00032513	0.000395897	0.000482067	0.0764624	0.0773393	0.106864	0.0954443	0.0941727	0.0941727	0.106191	0.0924627	0.0935231
					18.9	0.757343	0.659735	1.3343	1.6247	0.921994	0.823166	0.430667	0.520884	0.402476	0.492722	0.077501	0.0981193	-0.00160448	0.00149941	0.000104387	-8.20295e-05	0.00159775	-0.00151506	-0.000432268	0.000423372	0.000433734	-0.000424782	-7.76199e-07	7.48039e-07	0.000227702	0.00022471	0.000182494	0.000200585	0.000277206	0.000222169	0.000195749	0.000224667	0.000325135	0.000395898	0.000482062	0.0764724	0.0773319	0.106872	0.0954163	0.0941625	0.0941625	0.106176	0.0924921	0.0935317
					19	0.757182	0.659885	1.33431	1.62469	0.922154	0.823015	0.430623	0.520927	0.402519	0.492679	0.077501	0.0981194	-0.00155673	0.00145511	0.000100956	-7.98684e-05	0.00155051	-0.00146999	-0.000419451	0.000410815	0.000420869	-0.000412188	-7.50787e-07	7.28133e-07	0.000227612	0.000224661	0.000182497	0.00020055	0.000277203	0.000222258	0.000195792	0.000224707	0.000325141	0.000395899	0.000482057	0.0764821	0.0773248	0.10688	0.0953892	0.0941526	0.0941526	0.106162	0.0925206	0.0935401
					19.1	0.757026	0.66003	1.33432	1.62468	0.922309	0.822868	0.430581	0.520968	0.402561	0.492638	0.0775009	0.0981195	-0.00151041	0.00141212	9.76473e-05	-7.77558e-05	0.00150466	-0.00142627	-0.000407014	0.00039863	0.000408385	-0.000399966	-7.26268e-07	7.08685e-07	0.000227524	0.000224614	0.000182499	0.000200515	0.0002772	0.000222345	0.000195834	0.000224747	0.000325146	0.0003959	0.000482052	0.0764915	0.0773178	0.106887	0.0953629	0.094143	0.094143	0.106149	0.0925483	0.0935482
					19.2	0.756875	0.660171	1.33433	1.62468	0.922459	0.822725	0.430541	0.521007	0.402602	0.492598	0.0775008	0.0981196	-0.00146547	0.00137039	9.44547e-05	-7.56909e-05	0.00146016	-0.00138385	-0.000394945	0.000386806	0.000396272	-0.000388107	-7.02608e-07	6.89688e-07	0.00022744	0.000224568	0.000182502	0.000200482	0.000277197	0.000222429	0.000195875	0.000224785	0.00032515	0.000395901	0.000482047	0.0765006	0.0773111	0.106894	0.0953373	0.0941336	0.0941336	0.106136	0.0925752	0.093556
					19.3	0.756729	0.660308	1.33434	1.62467	0.922605	0.822587	0.430501	0.521046	0.402642	0.492559	0.0775007	0.0981196	-0.00142187	0.00132989	9.1374e-05	-7.36734e-05	0.00141697	-0.0013427	-0.000383235	0.000375333	0.000384518	-0.000376599	-6.79773e-07	6.71137e-07	0.000227357	0.000224523	0.000182505	0.00020045	0.000277194	0.00022251	0.000195915	0.000224822	0.000325155	0.000395902	0.000482043	0.0765095	0.0773046	0.106902	0.0953126	0.0941245	0.0941245	0.106123	0.0926013	0.0935636
					19.4	0.756587	0.660441	1.33435	1.62466	0.922747	0.822453	0.430463	0.521084	0.40268	0.492522	0.0775007	0.0981197	-0.00137957	0.00129058	8.84008e-05	-7.17026e-05	0.00137505	-0.00130277	-0.000371872	0.000364201	0.000373113	-0.000365433	-6.57732e-07	6.53024e-07	0.000227277	0.00022448	0.000182507	0.000200418	0.000277192	0.000222589	0.000195954	0.000224858	0.000325159	0.000395903	0.000482039	0.0765181	0.0772982	0.106909	0.0952885	0.0941157	0.0941157	0.106111	0.0926266	0.093571
					19.5	0.756449	0.660571	1.33436	1.62465	0.922884	0.822322	0.430426	0.52112	0.402718	0.492485	0.0775006	0.0981198	-0.00133853	0.00125244	8.55312e-05	-6.97779e-05	0.00133438	-0.00126404	-0.000360845	0.000353398	0.000362046	-0.000354597	-6.36455e-07	6.35344e-07	0.0002272	0.000224438	0.000182509	0.000200388	0.000277189	0.000222666	0.000195991	0.000224893	0.000325164	0.000395904	0.000482034	0.0765264	0.077292	0.106915	0.0952652	0.0941072	0.0941072	0.106099	0.0926512	0.0935781
					19.6	0.756315	0.660696	1.33437	1.62465	0.923018	0.822196	0.43039	0.521155	0.402754	0.49245	0.0775006	0.0981198	-0.00129872	0.00121541	8.2761e-05	-6.78986e-05	0.0012949	-0.00122645	-0.000350146	0.000342917	0.000351308	-0.000344083	-6.15913e-07	6.1809e-07	0.000227125	0.000224398	0.000182512	0.000200358	0.000277187	0.00022274	0.000196028	0.000224927	0.000325168	0.000395905	0.00048203	0.0765345	0.0772861	0.106922	0.0952426	0.0940989	0.0940989	0.106087	0.092675	0.0935851
					19.7	0.756185	0.660817	1.33438	1.62464	0.923147	0.822073	0.430355	0.52119	0.402789	0.492415	0.0775005	0.0981199	-0.00126009	0.00117948	8.00865e-05	-6.6064e-05	0.00125659	-0.00118999	-0.000339763	0.000332746	0.000340888	-0.000333881	-5.96077e-07	6.01254e-07	0.000227052	0.000224358	0.000182514	0.00020033	0.000277184	0.000222812	0.000196063	0.00022496	0.000325172	0.000395906	0.000482026	0.0765424	0.0772802	0.106928	0.0952206	0.0940908	0.0940908	0.106076	0.0926982	0.0935918
					19.8	0.756059	0.660935	1.33438	1.62463	0.923273	0.821954	0.430321	0.521223	0.402823	0.492382	0.0775004	0.0981199	-0.00122262	0.0011446	7.75041e-05	-6.42735e-05	0.00121941	-0.00115462	-0.000329689	0.000322877	0.000330777	-0.000323981	-5.76921e-07	5.84831e-07	0.000226981	0.00022432	0.000182516	0.000200302	0.000277182	0.000222882	0.000196097	0.000224992	0.000325176	0.000395906	0.000482022	0.07655	0.0772746	0.106934	0.0951993	0.094083	0.094083	0.106065	0.0927207	0.0935984
					19.9	0.755937	0.66105	1.33439	1.62463	0.923395	0.821839	0.430288	0.521255	0.402856	0.492349	0.0775004	0.09812	-0.00118626	0.00111076	7.50104e-05	-6.25264e-05	0.00118333	-0.0011203	-0.000319913	0.0003133	0.000320966	-0.000314374	-5.5842e-07	5.68813e-07	0.000226913	0.000224283	0.000182518	0.000200275	0.000277179	0.00022295	0.00019613	0.000225023	0.00032518	0.000395907	0.000482018	0.0765574	0.0772691	0.10694	0.0951786	0.0940754	0.0940754	0.106055	0.0927425	0.0936047
					20	0.755818	0.661161	1.3344	1.62462	0.923513	0.821727	0.430256	0.521287	0.402888	0.492318	0.0775003	0.0981201	-0.00115099	0.00107791	7.26019e-05	-6.08219e-05	0.00114831	-0.001087	-0.000310427	0.000304008	0.000311446	-0.000305052	-5.40548e-07	5.53192e-07	0.000226846	0.000224247	0.00018252	0.000200249	0.000277177	0.000223016	0.000196162	0.000225053	0.000325183	0.000395908	0.000482015	0.0765645	0.0772638	0.106946	0.0951586	0.0940681	0.0940681	0.106044	0.0927636	0.0936109
					20.1	0.755703	0.661269	1.33441	1.62461	0.923628	0.821618	0.430225	0.521317	0.402919	0.492287	0.0775003	0.0981201	-0.00111677	0.00104603	7.02755e-05	-5.91592e-05	0.00111433	-0.00105469	-0.000301222	0.000294991	0.000302209	-0.000296007	-5.23284e-07	5.37961e-07	0.000226782	0.000224212	0.000182522	0.000200223	0.000277175	0.000223081	0.000196194	0.000225083	0.000325187	0.000395909	0.000482011	0.0765715	0.0772587	0.106951	0.0951391	0.094061	0.094061	0.106034	0.0927842	0.0936168
					20.2	0.755591	0.661373	1.33441	1.62461	0.923739	0.821513	0.430194	0.521347	0.40295	0.492258	0.0775002	0.0981202	-0.00108357	0.00101509	6.80282e-05	-5.75378e-05	0.00108135	-0.00102335	-0.00029229	0.000286242	0.000293246	-0.00028723	-5.06603e-07	5.23113e-07	0.000226719	0.000224178	0.000182524	0.000200199	0.000277173	0.000223143	0.000196224	0.000225111	0.00032519	0.000395909	0.000482008	0.0765782	0.0772537	0.106957	0.0951203	0.094054	0.094054	0.106025	0.0928041	0.0936226
					20.3	0.755483	0.661475	1.33442	1.6246	0.923848	0.82141	0.430165	0.521375	0.402979	0.492229	0.0775002	0.0981202	-0.00105136	0.000985067	6.5857e-05	-5.59567e-05	0.00104934	-0.000992935	-0.000283623	0.000277752	0.000284548	-0.000278713	-4.90485e-07	5.08642e-07	0.000226658	0.000224145	0.000182526	0.000200175	0.000277171	0.000223203	0.000196253	0.000225138	0.000325193	0.00039591	0.000482004	0.0765848	0.0772488	0.106962	0.095102	0.0940473	0.0940473	0.106015	0.0928234	0.0936282
					20.4	0.755378	0.661573	1.33443	1.6246	0.923953	0.821311	0.430137	0.521403	0.403007	0.492201	0.0775001	0.0981203	-0.00102011	0.000955927	6.37591e-05	-5.44153e-05	0.00101828	-0.000963429	-0.000275213	0.000269514	0.000276108	-0.000270449	-4.74909e-07	4.94538e-07	0.000226599	0.000224113	0.000182528	0.000200152	0.000277169	0.000223262	0.000196282	0.000225165	0.000325197	0.00039591	0.000482001	0.0765911	0.0772441	0.106967	0.0950842	0.0940408	0.0940408	0.106006	0.0928422	0.0936337
					20.5	0.755276	0.661669	1.33443	1.62459	0.924054	0.821215	0.430109	0.52143	0.403035	0.492174	0.0775001	0.0981203	-0.000989786	0.000927647	6.17318e-05	-5.29128e-05	0.000988142	-0.000934801	-0.000267053	0.000261521	0.000267919	-0.000262429	-4.59855e-07	4.80795e-07	0.000226542	0.000224082	0.000182529	0.000200129	0.000277167	0.000223319	0.00019631	0.000225191	0.0003252	0.000395911	0.000481998	0.0765973	0.0772395	0.106972	0.0950669	0.0940344	0.0940344	0.105997	0.0928604	0.093639
					20.6	0.755177	0.661762	1.33444	1.62459	0.924153	0.821121	0.430083	0.521456	0.403062	0.492148	0.0775	0.0981204	-0.000960368	0.000900202	5.97726e-05	-5.14484e-05	0.000958891	-0.000907026	-0.000259134	0.000253764	0.000259973	-0.000254648	-4.45304e-07	4.67406e-07	0.000226487	0.000224052	0.000182531	0.000200107	0.000277165	0.000223374	0.000196336	0.000225216	0.000325203	0.000395912	0.000481994	0.0766033	0.0772351	0.106977	0.0950502	0.0940283	0.0940283	0.105989	0.0928781	0.0936441
					20.7	0.755081	0.661852	1.33445	1.62458	0.924249	0.82103	0.430057	0.521481	0.403088	0.492122	0.0775	0.0981204	-0.000931827	0.000873566	5.78789e-05	-5.00213e-05	0.000930504	-0.000880078	-0.00025145	0.000246238	0.000252262	-0.000247097	-4.31238e-07	4.54364e-07	0.000226433	0.000224022	0.000182533	0.000200086	0.000277163	0.000223427	0.000196363	0.00022524	0.000325206	0.000395912	0.000481991	0.0766091	0.0772308	0.106982	0.095034	0.0940223	0.0940223	0.105981	0.0928952	0.0936491
					20.8	0.754988	0.661939	1.33445	1.62458	0.924342	0.820942	0.430032	0.521506	0.403113	0.492098	0.0774999	0.0981205	-0.000904135	0.000847717	5.60484e-05	-4.86309e-05	0.000902956	-0.000853932	-0.000243994	0.000238935	0.00024478	-0.00023977	-4.1764e-07	4.4166e-07	0.000226381	0.000223994	0.000182534	0.000200065	0.000277161	0.000223479	0.000196388	0.000225264	0.000325209	0.000395913	0.000481988	0.0766147	0.0772266	0.106986	0.0950183	0.0940165	0.0940165	0.105972	0.0929119	0.0936539
					20.9	0.754897	0.662024	1.33446	1.62457	0.924432	0.820857	0.430007	0.52153	0.403137	0.492074	0.0774999	0.0981205	-0.000877268	0.000822632	5.42788e-05	-4.72764e-05	0.000876222	-0.000828563	-0.000236759	0.000231848	0.00023752	-0.00023266	-4.04492e-07	4.29288e-07	0.00022633	0.000223967	0.000182536	0.000200045	0.000277159	0.00022353	0.000196412	0.000225287	0.000325211	0.000395913	0.000481986	0.0766202	0.0772225	0.10699	0.095003	0.0940109	0.0940109	0.105965	0.092928	0.0936586
					21	0.754809	0.662106	1.33446	1.62457	0.92452	0.820774	0.429984	0.521553	0.403161	0.49205	0.0774998	0.0981206	-0.000851201	0.000798287	5.2568e-05	-4.59569e-05	0.000850279	-0.00080395	-0.000229738	0.000224972	0.000230476	-0.000225761	-3.91778e-07	4.1724e-07	0.000226281	0.00022394	0.000182537	0.000200026	0.000277158	0.000223579	0.000196436	0.000225309	0.000325214	0.000395913	0.000481983	0.0766255	0.0772186	0.106995	0.0949882	0.0940055	0.0940055	0.105957	0.0929437	0.0936631
					21.1	0.754724	0.662186	1.33447	1.62456	0.924605	0.820694	0.429961	0.521576	0.403184	0.492028	0.0774998	0.0981206	-0.00082591	0.000774661	5.09137e-05	-4.46718e-05	0.000825102	-0.000780069	-0.000222926	0.0002183	0.00022364	-0.000219066	-3.79484e-07	4.0551e-07	0.000226233	0.000223914	0.000182539	0.000200007	0.000277156	0.000223626	0.000196459	0.000225331	0.000325216	0.000395914	0.00048198	0.0766306	0.0772148	0.106999	0.0949738	0.0940002	0.0940002	0.10595	0.0929589	0.0936676
					21.2	0.754642	0.662263	1.33447	1.62456	0.924688	0.820616	0.429938	0.521597	0.403207	0.492006	0.0774998	0.0981206	-0.000801372	0.000751733	4.9314e-05	-4.34204e-05	0.00080067	-0.000756898	-0.000216315	0.000211825	0.000217007	-0.00021257	-3.67593e-07	3.9409e-07	0.000226187	0.000223889	0.00018254	0.000199989	0.000277154	0.000223672	0.000196482	0.000225352	0.000325219	0.000395914	0.000481977	0.0766356	0.0772111	0.107003	0.0949598	0.0939951	0.0939951	0.105943	0.0929737	0.0936718
					21.3	0.754562	0.662338	1.33448	1.62455	0.924768	0.82054	0.429917	0.521619	0.403228	0.491985	0.0774997	0.0981207	-0.000777564	0.000729482	4.7767e-05	-4.22018e-05	0.00077696	-0.000734417	-0.000209901	0.000205543	0.000210571	-0.000206267	-3.56093e-07	3.82973e-07	0.000226142	0.000223865	0.000182541	0.000199971	0.000277153	0.000223717	0.000196504	0.000225372	0.000325221	0.000395915	0.000481975	0.0766405	0.0772075	0.107007	0.0949463	0.0939901	0.0939901	0.105936	0.092988	0.093676
					21.4	0.754484	0.662411	1.33448	1.62455	0.924845	0.820467	0.429896	0.521639	0.403249	0.491964	0.0774997	0.0981207	-0.000754464	0.000707889	4.62708e-05	-4.10153e-05	0.000753952	-0.000712605	-0.000203676	0.000199447	0.000204326	-0.000200151	-3.44968e-07	3.72153e-07	0.000226098	0.000223841	0.000182543	0.000199954	0.000277151	0.000223761	0.000196525	0.000225392	0.000325224	0.000395915	0.000481972	0.0766452	0.077204	0.10701	0.0949332	0.0939853	0.0939853	0.105929	0.0930019	0.09368
					21.5	0.754408	0.662482	1.33449	1.62454	0.924921	0.820395	0.429875	0.521659	0.40327	0.491944	0.0774997	0.0981208	-0.000732052	0.000686934	4.48235e-05	-3.98603e-05	0.000731623	-0.000691441	-0.000197637	0.000193531	0.000198266	-0.000194215	-3.34207e-07	3.61622e-07	0.000226056	0.000223818	0.000182544	0.000199937	0.00027715	0.000223803	0.000196545	0.000225411	0.000325226	0.000395916	0.00048197	0.0766497	0.0772006	0.107014	0.0949204	0.0939806	0.0939806	0.105922	0.0930154	0.0936839
					21.6	0.754335	0.662551	1.33449	1.62454	0.924994	0.820326	0.429856	0.521678	0.40329	0.491925	0.0774996	0.0981208	-0.000710307	0.000666598	4.34236e-05	-3.8736e-05	0.000709956	-0.000670906	-0.000191776	0.000187792	0.000192386	-0.000188456	-3.23795e-07	3.51374e-07	0.000226015	0.000223796	0.000182545	0.000199921	0.000277148	0.000223844	0.000196565	0.00022543	0.000325228	0.000395916	0.000481968	0.0766542	0.0771973	0.107018	0.0949081	0.093976	0.093976	0.105916	0.0930285	0.0936877
					21.7	0.754264	0.662618	1.3345	1.62454	0.925065	0.820259	0.429836	0.521697	0.403309	0.491906	0.0774996	0.0981208	-0.000689209	0.000646863	4.20692e-05	-3.76416e-05	0.000688929	-0.000650983	-0.000186089	0.000182222	0.00018668	-0.000182868	-3.13722e-07	3.41402e-07	0.000225975	0.000223774	0.000182546	0.000199906	0.000277147	0.000223883	0.000196584	0.000225448	0.00032523	0.000395916	0.000481965	0.0766584	0.0771941	0.107021	0.0948961	0.0939716	0.0939716	0.10591	0.0930412	0.0936914
					21.8	0.754195	0.662682	1.3345	1.62453	0.925134	0.820194	0.429818	0.521715	0.403327	0.491888	0.0774996	0.0981209	-0.000668738	0.000627711	4.07589e-05	-3.65766e-05	0.000668524	-0.000631651	-0.000180571	0.000176818	0.000181143	-0.000177445	-3.03975e-07	3.31699e-07	0.000225937	0.000223753	0.000182547	0.00019989	0.000277146	0.000223922	0.000196603	0.000225465	0.000325232	0.000395917	0.000481963	0.0766626	0.077191	0.107024	0.0948844	0.0939673	0.0939673	0.105904	0.0930536	0.0936949
					21.9	0.754128	0.662745	1.3345	1.62453	0.925201	0.820131	0.4298	0.521733	0.403346	0.49187	0.0774995	0.0981209	-0.000648877	0.000609126	3.94911e-05	-3.55402e-05	0.000648723	-0.000612895	-0.000175217	0.000171574	0.000175771	-0.000172183	-2.94542e-07	3.2226e-07	0.000225899	0.000223733	0.000182549	0.000199876	0.000277144	0.000223959	0.000196621	0.000225482	0.000325234	0.000395917	0.000481961	0.0766667	0.077188	0.107028	0.0948731	0.0939631	0.0939631	0.105898	0.0930655	0.0936984
					22	0.754063	0.662806	1.33451	1.62453	0.925266	0.82007	0.429782	0.52175	0.403363	0.491853	0.0774995	0.0981209	-0.000629606	0.00059109	3.82643e-05	-3.45318e-05	0.000629507	-0.000594696	-0.000170021	0.000166485	0.000170558	-0.000167078	-2.85414e-07	3.13077e-07	0.000225863	0.000223713	0.00018255	0.000199861	0.000277143	0.000223996	0.000196639	0.000225499	0.000325236	0.000395917	0.000481959	0.0766706	0.0771851	0.107031	0.0948622	0.0939591	0.0939591	0.105892	0.0930772	0.0937018
					22.1	0.754	0.662865	1.33451	1.62452	0.925328	0.82001	0.429765	0.521767	0.40338	0.491836	0.0774995	0.098121	-0.000610908	0.000573587	3.70771e-05	-3.35506e-05	0.00061086	-0.000577038	-0.000164979	0.000161548	0.000165499	-0.000162123	-2.7658e-07	3.04145e-07	0.000225828	0.000223694	0.000182551	0.000199847	0.000277142	0.000224031	0.000196656	0.000225515	0.000325238	0.000395917	0.000481957	0.0766744	0.0771823	0.107034	0.0948515	0.0939552	0.0939552	0.105887	0.0930884	0.093705
					22.2	0.753939	0.662922	1.33452	1.62452	0.92539	0.819952	0.429749	0.521783	0.403397	0.49182	0.0774994	0.098121	-0.000592766	0.000556601	3.59282e-05	-3.25961e-05	0.000592765	-0.000559905	-0.000160087	0.000156756	0.000160591	-0.000157316	-2.68029e-07	2.95457e-07	0.000225794	0.000223675	0.000182552	0.000199834	0.00027714	0.000224065	0.000196673	0.00022553	0.00032524	0.000395918	0.000481955	0.0766781	0.0771795	0.107037	0.0948412	0.0939514	0.0939514	0.105882	0.0930994	0.0937082
					22.3	0.75388	0.662978	1.33452	1.62452	0.925449	0.819896	0.429733	0.521799	0.403413	0.491804	0.0774994	0.098121	-0.000575164	0.000540118	3.48162e-05	-3.16675e-05	0.000575205	-0.000543282	-0.00015534	0.000152107	0.000155828	-0.000152651	-2.59752e-07	2.87007e-07	0.000225761	0.000223657	0.000182553	0.000199821	0.000277139	0.000224098	0.000196689	0.000225545	0.000325242	0.000395918	0.000481953	0.0766817	0.0771768	0.10704	0.0948312	0.0939477	0.0939477	0.105876	0.09311	0.0937113
					22.4	0.753823	0.663032	1.33452	1.62451	0.925506	0.819842	0.429717	0.521814	0.403428	0.491789	0.0774994	0.098121	-0.000558085	0.000524123	3.37399e-05	-3.07642e-05	0.000558165	-0.000527152	-0.000150733	0.000147596	0.000151207	-0.000148124	-2.5174e-07	2.7879e-07	0.000225728	0.00022364	0.000182554	0.000199808	0.000277138	0.00022413	0.000196704	0.00022556	0.000325243	0.000395918	0.000481951	0.0766851	0.0771743	0.107042	0.0948215	0.0939441	0.0939441	0.105871	0.0931203	0.0937142
					22.5	0.753767	0.663084	1.33453	1.62451	0.925562	0.819789	0.429702	0.521829	0.403444	0.491774	0.0774994	0.0981211	-0.000541513	0.0005086	3.2698e-05	-2.98857e-05	0.000541629	-0.000511502	-0.000146263	0.000143219	0.000146722	-0.000143731	-2.43984e-07	2.70799e-07	0.000225697	0.000223623	0.000182555	0.000199796	0.000277137	0.000224162	0.00019672	0.000225574	0.000325245	0.000395919	0.000481949	0.0766885	0.0771717	0.107045	0.0948121	0.0939407	0.0939407	0.105867	0.0931303	0.0937171
					22.6	0.753713	0.663135	1.33453	1.62451	0.925616	0.819738	0.429687	0.521843	0.403458	0.491759	0.0774993	0.0981211	-0.000525435	0.000493537	3.16895e-05	-2.90313e-05	0.000525583	-0.000496317	-0.000141926	0.000138971	0.000142371	-0.000139469	-2.36474e-07	2.63029e-07	0.000225667	0.000223606	0.000182555	0.000199784	0.000277136	0.000224192	0.000196734	0.000225588	0.000325247	0.000395919	0.000481947	0.0766918	0.0771693	0.107048	0.0948029	0.0939373	0.0939373	0.105862	0.09314	0.0937199
					22.7	0.75366	0.663185	1.33453	1.6245	0.925669	0.819689	0.429673	0.521857	0.403472	0.491746	0.0774993	0.0981211	-0.000509834	0.000478919	3.07131e-05	-2.82003e-05	0.000510011	-0.000481583	-0.000137717	0.00013485	0.000138148	-0.000135333	-2.29203e-07	2.55474e-07	0.000225637	0.00022359	0.000182556	0.000199772	0.000277135	0.000224221	0.000196749	0.000225601	0.000325248	0.000395919	0.000481946	0.0766949	0.0771669	0.10705	0.0947941	0.093934	0.093934	0.105857	0.0931494	0.0937226
					22.8	0.753609	0.663233	1.33454	1.6245	0.92572	0.81964	0.429659	0.52187	0.403486	0.491732	0.0774993	0.0981211	-0.000494697	0.000464734	2.97678e-05	-2.73923e-05	0.000494901	-0.000467287	-0.000133633	0.000130851	0.000134051	-0.00013132	-2.22163e-07	2.48129e-07	0.000225609	0.000223575	0.000182557	0.000199761	0.000277134	0.00022425	0.000196763	0.000225614	0.00032525	0.000395919	0.000481944	0.076698	0.0771646	0.107053	0.0947855	0.0939308	0.0939308	0.105853	0.0931585	0.0937253
					22.9	0.75356	0.663279	1.33454	1.6245	0.925769	0.819594	0.429646	0.521884	0.4035	0.491719	0.0774993	0.0981212	-0.00048001	0.000450968	2.88525e-05	-2.66066e-05	0.000480238	-0.000453416	-0.000129671	0.00012697	0.000130076	-0.000127426	-2.15346e-07	2.40988e-07	0.000225581	0.00022356	0.000182558	0.00019975	0.000277133	0.000224278	0.000196776	0.000225627	0.000325251	0.000395919	0.000481942	0.076701	0.0771624	0.107055	0.0947771	0.0939278	0.0939278	0.105849	0.0931674	0.0937278
					23	0.753512	0.663324	1.33454	1.6245	0.925817	0.819548	0.429633	0.521896	0.403513	0.491706	0.0774993	0.0981212	-0.00046576	0.00043761	2.79663e-05	-2.58426e-05	0.000466008	-0.000439957	-0.000125825	0.000123204	0.000126218	-0.000123647	-2.08744e-07	2.34047e-07	0.000225554	0.000223545	0.000182559	0.000199739	0.000277132	0.000224304	0.000196789	0.000225639	0.000325252	0.00039592	0.000481941	0.0767039	0.0771603	0.107057	0.094769	0.0939248	0.0939248	0.105844	0.093176	0.0937303
					23.1	0.753465	0.663368	1.33454	1.62449	0.925864	0.819504	0.429621	0.521909	0.403525	0.491694	0.0774992	0.0981212	-0.000451933	0.000424646	2.71081e-05	-2.50999e-05	0.0004522	-0.000426897	-0.000122094	0.00011955	0.000122475	-0.000119981	-2.02351e-07	2.27299e-07	0.000225528	0.000223531	0.000182559	0.000199729	0.000277131	0.000224331	0.000196802	0.000225651	0.000325254	0.00039592	0.000481939	0.0767067	0.0771582	0.10706	0.0947611	0.0939219	0.0939219	0.10584	0.0931843	0.0937327
					23.2	0.75342	0.66341	1.33455	1.62449	0.925909	0.819462	0.429608	0.521921	0.403538	0.491682	0.0774992	0.0981212	-0.000438516	0.000412067	2.6277e-05	-2.43778e-05	0.000438801	-0.000414226	-0.000118473	0.000116005	0.000118842	-0.000116423	-1.96159e-07	2.2074e-07	0.000225503	0.000223517	0.00018256	0.000199719	0.00027713	0.000224356	0.000196814	0.000225662	0.000325255	0.00039592	0.000481938	0.0767095	0.0771561	0.107062	0.0947535	0.0939191	0.0939191	0.105836	0.0931924	0.0937351
					23.3	0.753376	0.663452	1.33455	1.62449	0.925953	0.81942	0.429596	0.521932	0.403549	0.49167	0.0774992	0.0981213	-0.000425499	0.00039986	2.54722e-05	-2.36759e-05	0.000425799	-0.000401931	-0.00011496	0.000112564	0.000115318	-0.00011297	-1.90162e-07	2.14364e-07	0.000225479	0.000223504	0.000182561	0.000199709	0.000277129	0.00022438	0.000196826	0.000225673	0.000325256	0.00039592	0.000481936	0.0767121	0.0771541	0.107064	0.0947461	0.0939163	0.0939163	0.105833	0.0932003	0.0937373
					23.4	0.753333	0.663492	1.33455	1.62449	0.925996	0.81938	0.429585	0.521943	0.403561	0.491659	0.0774992	0.0981213	-0.000412868	0.000388013	2.46927e-05	-2.29935e-05	0.000413181	-0.000390002	-0.000111551	0.000109226	0.000111898	-0.00010962	-1.84354e-07	2.08168e-07	0.000225455	0.000223491	0.000182562	0.0001997	0.000277128	0.000224404	0.000196838	0.000225684	0.000325258	0.00039592	0.000481935	0.0767147	0.0771522	0.107066	0.0947389	0.0939137	0.0939137	0.105829	0.0932079	0.0937395
					23.5	0.753292	0.66353	1.33455	1.62448	0.926037	0.819341	0.429574	0.521954	0.403572	0.491648	0.0774992	0.0981213	-0.000400613	0.000376518	2.39377e-05	-2.23303e-05	0.000400937	-0.000378427	-0.000108243	0.000105987	0.000108579	-0.00010637	-1.78727e-07	2.02147e-07	0.000225432	0.000223478	0.000182562	0.000199691	0.000277128	0.000224427	0.000196849	0.000225695	0.000325259	0.000395921	0.000481933	0.0767172	0.0771504	0.107068	0.094732	0.0939111	0.0939111	0.105825	0.0932153	0.0937417
					23.6	0.753252	0.663568	1.33456	1.62448	0.926077	0.819303	0.429563	0.521965	0.403583	0.491637	0.0774991	0.0981213	-0.000388722	0.000365363	2.32064e-05	-2.16856e-05	0.000389056	-0.000367195	-0.000105033	0.000102843	0.000105359	-0.000103215	-1.73277e-07	1.96295e-07	0.000225409	0.000223466	0.000182563	0.000199682	0.000277127	0.00022445	0.00019686	0.000225705	0.00032526	0.000395921	0.000481932	0.0767196	0.0771486	0.10707	0.0947252	0.0939086	0.0939086	0.105822	0.0932225	0.0937437
					23.7	0.753213	0.663605	1.33456	1.62448	0.926116	0.819267	0.429552	0.521975	0.403594	0.491627	0.0774991	0.0981213	-0.000377184	0.000354538	2.24981e-05	-2.1059e-05	0.000377527	-0.000356297	-0.000101919	9.97934e-05	0.000102234	-0.000100154	-1.67997e-07	1.90608e-07	0.000225388	0.000223454	0.000182564	0.000199673	0.000277126	0.000224472	0.00019687	0.000225715	0.000325261	0.000395921	0.000481931	0.0767219	0.0771468	0.107072	0.0947186	0.0939062	0.0939062	0.105819	0.0932295	0.0937458
					23.8	0.753176	0.66364	1.33456	1.62448	0.926154	0.819231	0.429542	0.521985	0.403604	0.491617	0.0774991	0.0981214	-0.000365988	0.000344033	2.18119e-05	-2.04501e-05	0.000366339	-0.000345723	-9.88962e-05	9.68338e-05	9.92023e-05	-9.71844e-05	-1.62882e-07	1.85082e-07	0.000225366	0.000223443	0.000182564	0.000199665	0.000277125	0.000224493	0.00019688	0.000225724	0.000325262	0.000395921	0.00048193	0.0767242	0.0771451	0.107074	0.0947123	0.0939038	0.0939038	0.105815	0.0932362	0.0937477
					23.9	0.753139	0.663674	1.33456	1.62447	0.92619	0.819196	0.429532	0.521995	0.403614	0.491607	0.0774991	0.0981214	-0.000355126	0.00033384	2.11472e-05	-1.98583e-05	0.000355482	-0.000335463	-9.59634e-05	9.3962e-05	9.62602e-05	-9.43024e-05	-1.57926e-07	1.79712e-07	0.000225346	0.000223432	0.000182565	0.000199657	0.000277125	0.000224513	0.00019689	0.000225734	0.000325263	0.000395921	0.000481928	0.0767264	0.0771435	0.107076	0.0947061	0.0939016	0.0939016	0.105812	0.0932428	0.0937496
					24	0.753103	0.663708	1.33457	1.62447	0.926226	0.819163	0.429523	0.522004	0.403623	0.491598	0.0774991	0.0981214	-0.000344586	0.000323948	2.05032e-05	-1.92832e-05	0.000344947	-0.000325508	-9.31177e-05	9.11754e-05	9.34054e-05	-9.15059e-05	-1.53125e-07	1.74495e-07	0.000225326	0.000223421	0.000182565	0.000199649	0.000277124	0.000224533	0.0001969	0.000225743	0.000325264	0.000395921	0.000481927	0.0767286	0.0771419	0.107077	0.0947001	0.0938993	0.0938993	0.105809	0.0932492	0.0937514
					24.1	0.753069	0.66374	1.33457	1.62447	0.92626	0.81913	0.429513	0.522013	0.403633	0.491589	0.0774991	0.0981214	-0.000334359	0.000314349	1.98794e-05	-1.87244e-05	0.000334724	-0.000315848	-9.03563e-05	8.84714e-05	9.06353e-05	-8.87923e-05	-1.48473e-07	1.69426e-07	0.000225307	0.00022341	0.000182566	0.000199641	0.000277123	0.000224553	0.000196909	0.000225751	0.000325265	0.000395921	0.000481926	0.0767307	0.0771403	0.107079	0.0946943	0.0938972	0.0938972	0.105806	0.0932553	0.0937532
					24.2	0.753036	0.663772	1.33457	1.62447	0.926294	0.819099	0.429504	0.522022	0.403642	0.49158	0.077499	0.0981214	-0.000324436	0.000305034	1.92749e-05	-1.81814e-05	0.000324803	-0.000306475	-8.76768e-05	8.58476e-05	8.79473e-05	-8.61592e-05	-1.43965e-07	1.64501e-07	0.000225288	0.0002234	0.000182566	0.000199634	0.000277122	0.000224571	0.000196919	0.00022576	0.000325266	0.000395922	0.000481925	0.0767327	0.0771388	0.107081	0.0946886	0.0938951	0.0938951	0.105803	0.0932613	0.0937549
					24.3	0.753003	0.663802	1.33457	1.62447	0.926326	0.819068	0.429496	0.522031	0.403651	0.491571	0.077499	0.0981215	-0.000314807	0.000295995	1.86892e-05	-1.76538e-05	0.000315177	-0.00029738	-8.50767e-05	8.33016e-05	8.5339e-05	-8.36042e-05	-1.39597e-07	1.59716e-07	0.00022527	0.00022339	0.000182567	0.000199627	0.000277122	0.000224589	0.000196927	0.000225768	0.000325267	0.000395922	0.000481924	0.0767346	0.0771373	0.107082	0.0946832	0.0938931	0.0938931	0.1058	0.0932672	0.0937566
					24.4	0.752972	0.663832	1.33457	1.62447	0.926358	0.819038	0.429487	0.522039	0.403659	0.491563	0.077499	0.0981215	-0.000305464	0.000287224	1.81217e-05	-1.71411e-05	0.000305836	-0.000288556	-8.25538e-05	8.08312e-05	8.28081e-05	-8.11249e-05	-1.35365e-07	1.55068e-07	0.000225252	0.000223381	0.000182567	0.00019962	0.000277121	0.000224607	0.000196936	0.000225776	0.000325268	0.000395922	0.000481923	0.0767365	0.0771359	0.107084	0.0946778	0.0938911	0.0938911	0.105798	0.0932728	0.0937582
					24.5	0.752941	0.66386	1.33458	1.62446	0.926388	0.819009	0.429479	0.522047	0.403667	0.491555	0.077499	0.0981215	-0.000296399	0.000278712	1.75718e-05	-1.66431e-05	0.000296771	-0.000279993	-8.01057e-05	7.8434e-05	8.03523e-05	-7.87192e-05	-1.31263e-07	1.50552e-07	0.000225235	0.000223371	0.000182568	0.000199613	0.000277121	0.000224624	0.000196944	0.000225784	0.000325269	0.000395922	0.000481922	0.0767384	0.0771345	0.107085	0.0946727	0.0938892	0.0938892	0.105795	0.0932783	0.0937598
					24.6	0.752911	0.663888	1.33458	1.62446	0.926418	0.818981	0.429471	0.522055	0.403675	0.491547	0.077499	0.0981215	-0.000287603	0.000270453	1.7039e-05	-1.61592e-05	0.000287975	-0.000271685	-7.77302e-05	7.61079e-05	7.79693e-05	-7.63848e-05	-1.27288e-07	1.46166e-07	0.000225219	0.000223362	0.000182568	0.000199606	0.00027712	0.000224641	0.000196952	0.000225791	0.00032527	0.000395922	0.000481921	0.0767402	0.0771332	0.107087	0.0946677	0.0938874	0.0938874	0.105792	0.0932836	0.0937614
					24.7	0.752883	0.663915	1.33458	1.62446	0.926447	0.818954	0.429463	0.522063	0.403683	0.491539	0.077499	0.0981215	-0.000279069	0.000262438	1.65226e-05	-1.56891e-05	0.000279439	-0.000263623	-7.54251e-05	7.38508e-05	7.5657e-05	-7.41196e-05	-1.23436e-07	1.41905e-07	0.000225203	0.000223354	0.000182569	0.0001996	0.000277119	0.000224657	0.00019696	0.000225799	0.000325271	0.000395922	0.00048192	0.0767419	0.0771319	0.107088	0.0946628	0.0938856	0.0938856	0.10579	0.0932888	0.0937628
					24.8	0.752855	0.663942	1.33458	1.62446	0.926475	0.818928	0.429456	0.52207	0.403691	0.491532	0.077499	0.0981215	-0.000270788	0.00025466	1.60222e-05	-1.52324e-05	0.000271157	-0.000255801	-7.31884e-05	7.16606e-05	7.34132e-05	-7.19216e-05	-1.19703e-07	1.37766e-07	0.000225187	0.000223345	0.000182569	0.000199594	0.000277119	0.000224673	0.000196968	0.000225806	0.000325272	0.000395922	0.000481919	0.0767436	0.0771306	0.107089	0.0946581	0.0938838	0.0938838	0.105787	0.0932938	0.0937643
					24.9	0.752828	0.663967	1.33458	1.62446	0.926502	0.818902	0.429448	0.522077	0.403698	0.491525	0.077499	0.0981215	-0.000262752	0.000247113	1.55372e-05	-1.47888e-05	0.000263119	-0.000248211	-7.1018e-05	6.95354e-05	7.1236e-05	-6.97888e-05	-1.16084e-07	1.33745e-07	0.000225172	0.000223337	0.00018257	0.000199588	0.000277118	0.000224688	0.000196975	0.000225813	0.000325272	0.000395922	0.000481918	0.0767452	0.0771294	0.107091	0.0946536	0.0938822	0.0938822	0.105785	0.0932986	0.0937657
					25	0.752801	0.663992	1.33458	1.62446	0.926528	0.818877	0.429441	0.522084	0.403705	0.491518	0.0774989	0.0981216	-0.000254955	0.000239789	1.50672e-05	-1.43578e-05	0.00025532	-0.000240846	-6.89119e-05	6.74732e-05	6.91234e-05	-6.77192e-05	-1.12577e-07	1.2984e-07	0.000225157	0.000223329	0.00018257	0.000199582	0.000277118	0.000224703	0.000196982	0.000225819	0.000325273	0.000395923	0.000481917	0.0767468	0.0771282	0.107092	0.0946491	0.0938805	0.0938805	0.105783	0.0933033	0.093767
					25.1	0.752776	0.664016	1.33458	1.62445	0.926554	0.818853	0.429434	0.522091	0.403712	0.491511	0.0774989	0.0981216	-0.00024739	0.000232682	1.46116e-05	-1.39392e-05	0.000247752	-0.0002337	-6.68683e-05	6.54721e-05	6.70734e-05	-6.5711e-05	-1.09178e-07	1.26048e-07	0.000225143	0.000223321	0.000182571	0.000199576	0.000277117	0.000224717	0.000196989	0.000225826	0.000325274	0.000395923	0.000481916	0.0767484	0.0771271	0.107093	0.0946448	0.0938789	0.0938789	0.105781	0.0933079	0.0937684
					25.2	0.752751	0.664039	1.33459	1.62445	0.926579	0.81883	0.429428	0.522097	0.403719	0.491504	0.0774989	0.0981216	-0.000240049	0.000225786	1.41701e-05	-1.35326e-05	0.000240408	-0.000226766	-6.48854e-05	6.35305e-05	6.50842e-05	-6.37623e-05	-1.05882e-07	1.22364e-07	0.000225129	0.000223314	0.000182571	0.000199571	0.000277117	0.000224731	0.000196996	0.000225832	0.000325275	0.000395923	0.000481915	0.0767499	0.077126	0.107094	0.0946406	0.0938774	0.0938774	0.105778	0.0933124	0.0937696
					25.3	0.752727	0.664062	1.33459	1.62445	0.926603	0.818807	0.429421	0.522104	0.403725	0.491498	0.0774989	0.0981216	-0.000232927	0.000219094	1.37421e-05	-1.31376e-05	0.000233282	-0.000220038	-6.29612e-05	6.16464e-05	6.3154e-05	-6.18714e-05	-1.02689e-07	1.18787e-07	0.000225116	0.000223306	0.000182571	0.000199566	0.000277116	0.000224744	0.000197003	0.000225838	0.000325275	0.000395923	0.000481915	0.0767513	0.0771249	0.107095	0.0946366	0.0938759	0.0938759	0.105776	0.0933167	0.0937709
					25.4	0.752704	0.664084	1.33459	1.62445	0.926626	0.818785	0.429415	0.52211	0.403732	0.491492	0.0774989	0.0981216	-0.000226015	0.0002126	1.33273e-05	-1.2754e-05	0.000226367	-0.000213509	-6.10941e-05	5.98181e-05	6.12811e-05	-6.00366e-05	-9.95925e-08	1.15312e-07	0.000225103	0.000223299	0.000182572	0.00019956	0.000277116	0.000224757	0.000197009	0.000225844	0.000325276	0.000395923	0.000481914	0.0767527	0.0771238	0.107097	0.0946327	0.0938744	0.0938744	0.105774	0.0933209	0.0937721
					25.5	0.752681	0.664105	1.33459	1.62445	0.926649	0.818764	0.429409	0.522116	0.403738	0.491486	0.0774989	0.0981216	-0.000219309	0.000206299	1.29252e-05	-1.23815e-05	0.000219656	-0.000207175	-5.92823e-05	5.80441e-05	5.94637e-05	-5.82562e-05	-9.65912e-08	1.11938e-07	0.00022509	0.000223292	0.000182572	0.000199555	0.000277115	0.00022477	0.000197015	0.00022585	0.000325277	0.000395923	0.000481913	0.0767541	0.0771228	0.107098	0.0946289	0.093873	0.093873	0.105772	0.0933249	0.0937733
					25.6	0.752659	0.664125	1.33459	1.62445	0.926671	0.818743	0.429403	0.522122	0.403744	0.49148	0.0774989	0.0981216	-0.000212802	0.000200184	1.25355e-05	-1.20196e-05	0.000213145	-0.000201028	-5.75243e-05	5.63227e-05	5.77002e-05	-5.65286e-05	-9.36817e-08	1.08661e-07	0.000225078	0.000223286	0.000182572	0.000199551	0.000277115	0.000224782	0.000197021	0.000225855	0.000325277	0.000395923	0.000481912	0.0767554	0.0771218	0.107099	0.0946251	0.0938717	0.0938717	0.10577	0.0933288	0.0937744
					25.7	0.752638	0.664145	1.33459	1.62445	0.926692	0.818723	0.429397	0.522127	0.403749	0.491474	0.0774989	0.0981216	-0.000206488	0.000194251	1.21576e-05	-1.16682e-05	0.000206826	-0.000195064	-5.58184e-05	5.46524e-05	5.5989e-05	-5.48523e-05	-9.08611e-08	1.05479e-07	0.000225066	0.000223279	0.000182573	0.000199546	0.000277114	0.000224794	0.000197027	0.000225861	0.000325278	0.000395923	0.000481912	0.0767567	0.0771209	0.1071	0.0946216	0.0938703	0.0938703	0.105769	0.0933327	0.0937755
					25.8	0.752617	0.664165	1.33459	1.62445	0.926713	0.818704	0.429391	0.522133	0.403755	0.491469	0.0774989	0.0981217	-0.000200362	0.000188493	1.17913e-05	-1.13269e-05	0.000200695	-0.000189277	-5.41631e-05	5.30316e-05	5.43286e-05	-5.32256e-05	-8.81266e-08	1.02389e-07	0.000225055	0.000223273	0.000182573	0.000199541	0.000277114	0.000224806	0.000197032	0.000225866	0.000325278	0.000395923	0.000481911	0.0767579	0.0771199	0.107101	0.0946181	0.093869	0.093869	0.105767	0.0933364	0.0937766
					25.9	0.752597	0.664184	1.3346	1.62444	0.926733	0.818685	0.429386	0.522138	0.403761	0.491463	0.0774989	0.0981217	-0.000194417	0.000182906	1.14363e-05	-1.09955e-05	0.000194746	-0.000183661	-5.25569e-05	5.14589e-05	5.27174e-05	-5.16472e-05	-8.54756e-08	9.93883e-08	0.000225043	0.000223267	0.000182573	0.000199537	0.000277114	0.000224817	0.000197038	0.000225871	0.000325279	0.000395923	0.00048191	0.0767591	0.077119	0.107102	0.0946147	0.0938678	0.0938678	0.105765	0.09334	0.0937776
					26	0.752578	0.664202	1.3346	1.62444	0.926752	0.818666	0.429381	0.522143	0.403766	0.491458	0.0774988	0.0981217	-0.000188649	0.000177484	1.1092e-05	-1.06736e-05	0.000188972	-0.000178213	-5.09983e-05	4.99328e-05	5.1154e-05	-5.01156e-05	-8.29054e-08	9.64746e-08	0.000225032	0.000223261	0.000182574	0.000199533	0.000277113	0.000224828	0.000197043	0.000225876	0.000325279	0.000395923	0.00048191	0.0767603	0.0771181	0.107103	0.0946114	0.0938666	0.0938666	0.105763	0.0933435	0.0937786
					26.1	0.752559	0.66422	1.3346	1.62444	0.926771	0.818649	0.429376	0.522148	0.403771	0.491453	0.0774988	0.0981217	-0.000183052	0.000172223	1.07583e-05	-1.0361e-05	0.00018337	-0.000172925	-4.94859e-05	4.8452e-05	4.96369e-05	-4.86294e-05	-8.04134e-08	9.36452e-08	0.000225022	0.000223255	0.000182574	0.000199528	0.000277113	0.000224839	0.000197048	0.000225881	0.00032528	0.000395923	0.000481909	0.0767615	0.0771173	0.107104	0.0946082	0.0938654	0.0938654	0.105762	0.0933468	0.0937796
					26.2	0.752541	0.664237	1.3346	1.62444	0.926789	0.818631	0.429371	0.522153	0.403776	0.491448	0.0774988	0.0981217	-0.000177621	0.000167118	1.04347e-05	-1.00575e-05	0.000177934	-0.000167795	-4.80184e-05	4.7015e-05	4.81649e-05	-4.71873e-05	-7.79974e-08	9.08979e-08	0.000225012	0.00022325	0.000182574	0.000199524	0.000277112	0.000224849	0.000197053	0.000225886	0.000325281	0.000395924	0.000481908	0.0767626	0.0771165	0.107104	0.0946051	0.0938643	0.0938643	0.10576	0.0933501	0.0937805
					26.3	0.752523	0.664254	1.3346	1.62444	0.926807	0.818614	0.429366	0.522158	0.403781	0.491444	0.0774988	0.0981217	-0.000172351	0.000162164	1.0121e-05	-9.76271e-06	0.000172659	-0.000162817	-4.65944e-05	4.56207e-05	4.67364e-05	-4.57879e-05	-7.56548e-08	8.82304e-08	0.000225002	0.000223244	0.000182575	0.00019952	0.000277112	0.000224859	0.000197058	0.00022589	0.000325281	0.000395924	0.000481908	0.0767636	0.0771157	0.107105	0.0946021	0.0938632	0.0938632	0.105759	0.0933533	0.0937814
					26.4	0.752506	0.66427	1.3346	1.62444	0.926824	0.818598	0.429361	0.522162	0.403785	0.491439	0.0774988	0.0981217	-0.000167238	0.000157357	9.81687e-06	-9.4765e-06	0.00016754	-0.000157987	-4.52126e-05	4.42678e-05	4.53504e-05	-4.44301e-05	-7.33833e-08	8.56403e-08	0.000224992	0.000223239	0.000182575	0.000199517	0.000277112	0.000224869	0.000197063	0.000225894	0.000325282	0.000395924	0.000481907	0.0767647	0.0771149	0.107106	0.0945992	0.0938621	0.0938621	0.105757	0.0933564	0.0937823
					26.5	0.752489	0.664286	1.3346	1.62444	0.926841	0.818582	0.429357	0.522167	0.40379	0.491435	0.0774988	0.0981217	-0.000162277	0.000152692	9.52197e-06	-9.19859e-06	0.000162573	-0.0001533	-4.38718e-05	4.2955e-05	4.40055e-05	-4.31125e-05	-7.11809e-08	8.31254e-08	0.000224983	0.000223234	0.000182575	0.000199513	0.000277111	0.000224878	0.000197067	0.000225899	0.000325282	0.000395924	0.000481907	0.0767657	0.0771141	0.107107	0.0945964	0.093861	0.093861	0.105756	0.0933594	0.0937832
					26.6	0.752473	0.664301	1.3346	1.62444	0.926857	0.818567	0.429352	0.522171	0.403794	0.49143	0.0774988	0.0981217	-0.000157462	0.000148166	9.23603e-06	-8.92873e-06	0.000157754	-0.000148753	-4.25708e-05	4.16811e-05	4.27004e-05	-4.1834e-05	-6.90453e-08	8.06837e-08	0.000224974	0.000223229	0.000182575	0.000199509	0.000277111	0.000224887	0.000197072	0.000225903	0.000325283	0.000395924	0.000481906	0.0767667	0.0771134	0.107108	0.0945937	0.09386	0.09386	0.105754	0.0933623	0.093784
					26.7	0.752457	0.664316	1.3346	1.62444	0.926873	0.818552	0.429348	0.522175	0.403799	0.491426	0.0774988	0.0981217	-0.000152791	0.000143774	8.95878e-06	-8.66671e-06	0.000153077	-0.00014434	-4.13083e-05	4.0445e-05	4.14341e-05	-4.05934e-05	-6.69745e-08	7.83131e-08	0.000224965	0.000223224	0.000182576	0.000199506	0.000277111	0.000224896	0.000197076	0.000225907	0.000325283	0.000395924	0.000481906	0.0767676	0.0771127	0.107108	0.094591	0.093859	0.093859	0.105753	0.0933652	0.0937848
					26.8	0.752442	0.66433	1.3346	1.62444	0.926889	0.818538	0.429344	0.522179	0.403803	0.491422	0.0774988	0.0981217	-0.000148258	0.000139511	8.68995e-06	-8.4123e-06	0.000148538	-0.000140058	-4.00833e-05	3.92455e-05	4.02053e-05	-3.93896e-05	-6.49665e-08	7.60114e-08	0.000224956	0.000223219	0.000182576	0.000199502	0.00027711	0.000224905	0.00019708	0.000225911	0.000325283	0.000395924	0.000481905	0.0767685	0.077112	0.107109	0.0945884	0.0938581	0.0938581	0.105752	0.0933679	0.0937856
					26.9	0.752427	0.664344	1.33461	1.62443	0.926903	0.818524	0.42934	0.522183	0.403807	0.491418	0.0774988	0.0981217	-0.00014386	0.000135376	8.42927e-06	-8.16529e-06	0.000144135	-0.000135903	-3.88946e-05	3.80816e-05	3.9013e-05	-3.82215e-05	-6.30193e-08	7.37768e-08	0.000224948	0.000223215	0.000182576	0.000199499	0.00027711	0.000224913	0.000197084	0.000225914	0.000325284	0.000395924	0.000481905	0.0767694	0.0771113	0.10711	0.0945859	0.0938572	0.0938572	0.10575	0.0933706	0.0937864
					27	0.752413	0.664358	1.33461	1.62443	0.926918	0.81851	0.429336	0.522187	0.403811	0.491414	0.0774988	0.0981218	-0.000139592	0.000131362	8.1765e-06	-7.92545e-06	0.000139861	-0.000131872	-3.77412e-05	3.69523e-05	3.7856e-05	-3.7088e-05	-6.1131e-08	7.16073e-08	0.00022494	0.000223211	0.000182576	0.000199496	0.00027711	0.000224921	0.000197088	0.000225918	0.000325284	0.000395924	0.000481904	0.0767703	0.0771107	0.107111	0.0945835	0.0938563	0.0938563	0.105749	0.0933732	0.0937871
					27.1	0.752399	0.664371	1.33461	1.62443	0.926932	0.818497	0.429332	0.522191	0.403814	0.491411	0.0774988	0.0981218	-0.000135451	0.000127468	7.93138e-06	-7.6926e-06	0.000135715	-0.00012796	-3.6622e-05	3.58564e-05	3.67333e-05	-3.59881e-05	-5.92999e-08	6.95011e-08	0.000224932	0.000223206	0.000182577	0.000199493	0.00027711	0.000224929	0.000197092	0.000225922	0.000325285	0.000395924	0.000481904	0.0767711	0.07711	0.107111	0.0945812	0.0938554	0.0938554	0.105748	0.0933757	0.0937879
					27.2	0.752385	0.664383	1.33461	1.62443	0.926945	0.818484	0.429329	0.522194	0.403818	0.491407	0.0774988	0.0981218	-0.000131433	0.000123689	7.69369e-06	-7.46652e-06	0.000131691	-0.000124164	-3.55359e-05	3.4793e-05	3.56439e-05	-3.49209e-05	-5.75241e-08	6.74563e-08	0.000224925	0.000223202	0.000182577	0.00019949	0.000277109	0.000224936	0.000197096	0.000225925	0.000325285	0.000395924	0.000481903	0.076772	0.0771094	0.107112	0.0945789	0.0938546	0.0938546	0.105747	0.0933781	0.0937886
					27.3	0.752372	0.664396	1.33461	1.62443	0.926959	0.818472	0.429325	0.522198	0.403822	0.491403	0.0774988	0.0981218	-0.000127534	0.000120022	7.46319e-06	-7.24703e-06	0.000127787	-0.000120481	-3.44821e-05	3.37612e-05	3.45869e-05	-3.38853e-05	-5.5802e-08	6.54712e-08	0.000224917	0.000223198	0.000182577	0.000199487	0.000277109	0.000224944	0.000197099	0.000225928	0.000325285	0.000395924	0.000481903	0.0767728	0.0771088	0.107113	0.0945767	0.0938537	0.0938537	0.105745	0.0933805	0.0937892
					27.4	0.752359	0.664408	1.33461	1.62443	0.926971	0.81846	0.429322	0.522201	0.403825	0.4914	0.0774987	0.0981218	-0.000123751	0.000116464	7.23966e-06	-7.03394e-06	0.000123998	-0.000116907	-3.34595e-05	3.276e-05	3.35611e-05	-3.28804e-05	-5.4132e-08	6.35441e-08	0.00022491	0.000223194	0.000182577	0.000199484	0.000277109	0.000224951	0.000197103	0.000225932	0.000325286	0.000395924	0.000481902	0.0767735	0.0771083	0.107113	0.0945745	0.0938529	0.0938529	0.105744	0.0933827	0.0937899
					27.5	0.752347	0.664419	1.33461	1.62443	0.926984	0.818448	0.429318	0.522205	0.403828	0.491397	0.0774987	0.0981218	-0.00012008	0.000113011	7.02289e-06	-6.82706e-06	0.000120321	-0.000113439	-3.24673e-05	3.17884e-05	3.25658e-05	-3.19053e-05	-5.25123e-08	6.16733e-08	0.000224903	0.000223191	0.000182577	0.000199481	0.000277109	0.000224958	0.000197106	0.000225935	0.000325286	0.000395924	0.000481902	0.0767743	0.0771077	0.107114	0.0945724	0.0938522	0.0938522	0.105743	0.093385	0.0937905
					27.6	0.752335	0.664431	1.33461	1.62443	0.926996	0.818437	0.429315	0.522208	0.403832	0.491394	0.0774987	0.0981218	-0.000116518	0.000109661	6.81266e-06	-6.62622e-06	0.000116754	-0.000110074	-3.15044e-05	3.08457e-05	3.16001e-05	-3.09592e-05	-5.09415e-08	5.98572e-08	0.000224897	0.000223187	0.000182578	0.000199479	0.000277108	0.000224965	0.000197109	0.000225938	0.000325286	0.000395924	0.000481901	0.076775	0.0771072	0.107114	0.0945704	0.0938514	0.0938514	0.105742	0.0933871	0.0937912
					27.7	0.752323	0.664442	1.33461	1.62443	0.927007	0.818426	0.429312	0.522211	0.403835	0.49139	0.0774987	0.0981218	-0.000113062	0.000106409	6.60879e-06	-6.43124e-06	0.000113292	-0.000106809	-3.05701e-05	2.99309e-05	3.06629e-05	-3.00411e-05	-4.94181e-08	5.80942e-08	0.00022489	0.000223183	0.000182578	0.000199476	0.000277108	0.000224971	0.000197113	0.000225941	0.000325287	0.000395924	0.000481901	0.0767757	0.0771066	0.107115	0.0945684	0.0938507	0.0938507	0.105741	0.0933892	0.0937918
					27.8	0.752312	0.664452	1.33461	1.62443	0.927019	0.818415	0.429309	0.522214	0.403838	0.491387	0.0774987	0.0981218	-0.000109708	0.000103255	6.41107e-06	-6.24195e-06	0.000109933	-0.000103641	-2.96636e-05	2.90433e-05	2.97536e-05	-2.91502e-05	-4.79406e-08	5.63827e-08	0.000224884	0.00022318	0.000182578	0.000199474	0.000277108	0.000224978	0.000197116	0.000225944	0.000325287	0.000395924	0.000481901	0.0767764	0.0771061	0.107116	0.0945665	0.09385	0.09385	0.10574	0.0933912	0.0937923
					27.9	0.752301	0.664463	1.33461	1.62443	0.92703	0.818405	0.429306	0.522217	0.403841	0.491385	0.0774987	0.0981218	-0.000106453	0.000100193	6.21931e-06	-6.05819e-06	0.000106674	-0.000100567	-2.87839e-05	2.8182e-05	2.88712e-05	-2.82857e-05	-4.65076e-08	5.47214e-08	0.000224878	0.000223177	0.000182578	0.000199471	0.000277108	0.000224984	0.000197119	0.000225947	0.000325287	0.000395924	0.0004819	0.076777	0.0771056	0.107116	0.0945647	0.0938493	0.0938493	0.105739	0.0933932	0.0937929
					28	0.75229	0.664473	1.33461	1.62443	0.92704	0.818395	0.429303	0.522219	0.403844	0.491382	0.0774987	0.0981218	-0.000103296	9.72228e-05	6.03333e-06	-5.87981e-06	0.000103511	-9.75836e-05	-2.79303e-05	2.73462e-05	2.8015e-05	-2.74469e-05	-4.51177e-08	5.31086e-08	0.000224872	0.000223173	0.000182578	0.000199469	0.000277107	0.00022499	0.000197121	0.000225949	0.000325288	0.000395924	0.0004819	0.0767777	0.0771051	0.107117	0.0945629	0.0938486	0.0938486	0.105738	0.0933951	0.0937935
					28.1	0.75228	0.664482	1.33461	1.62443	0.927051	0.818385	0.4293	0.522222	0.403847	0.491379	0.0774987	0.0981218	-0.000100232	9.43403e-05	5.85296e-06	-5.70664e-06	0.000100442	-9.46891e-05	-2.7102e-05	2.65352e-05	2.71842e-05	-2.66329e-05	-4.37698e-08	5.15432e-08	0.000224866	0.00022317	0.000182579	0.000199466	0.000277107	0.000224995	0.000197124	0.000225952	0.000325288	0.000395924	0.0004819	0.0767783	0.0771047	0.107117	0.0945611	0.093848	0.093848	0.105737	0.093397	0.093794
					28.2	0.75227	0.664492	1.33461	1.62443	0.927061	0.818375	0.429297	0.522225	0.403849	0.491376	0.0774987	0.0981218	-9.72585e-05	9.15432e-05	5.67802e-06	-5.53854e-06	9.74637e-05	-9.18804e-05	-2.62983e-05	2.57483e-05	2.6378e-05	-2.58431e-05	-4.24623e-08	5.00236e-08	0.00022486	0.000223167	0.000182579	0.000199464	0.000277107	0.000225001	0.000197127	0.000225954	0.000325288	0.000395924	0.000481899	0.0767789	0.0771042	0.107118	0.0945594	0.0938474	0.0938474	0.105737	0.0933988	0.0937945
					28.3	0.75226	0.664501	1.33462	1.62442	0.927071	0.818366	0.429295	0.522227	0.403852	0.491374	0.0774987	0.0981218	-9.43736e-05	8.88291e-05	5.50835e-06	-5.37535e-06	9.45739e-05	-8.91551e-05	-2.55184e-05	2.49847e-05	2.55957e-05	-2.50767e-05	-4.11942e-08	4.85485e-08	0.000224855	0.000223164	0.000182579	0.000199462	0.000277107	0.000225007	0.00019713	0.000225957	0.000325289	0.000395925	0.000481899	0.0767795	0.0771038	0.107118	0.0945578	0.0938468	0.0938468	0.105736	0.0934005	0.093795
					28.4	0.752251	0.66451	1.33462	1.62442	0.92708	0.818357	0.429292	0.52223	0.403855	0.491371	0.0774987	0.0981218	-9.15742e-05	8.61954e-05	5.34378e-06	-5.21695e-06	9.17697e-05	-8.65106e-05	-2.47616e-05	2.42437e-05	2.48366e-05	-2.43331e-05	-3.99642e-08	4.71167e-08	0.00022485	0.000223161	0.000182579	0.00019946	0.000277107	0.000225012	0.000197132	0.000225959	0.000325289	0.000395925	0.000481899	0.0767801	0.0771034	0.107118	0.0945562	0.0938462	0.0938462	0.105735	0.0934022	0.0937955
					28.5	0.752242	0.664519	1.33462	1.62442	0.927089	0.818349	0.42929	0.522232	0.403857	0.491369	0.0774987	0.0981218	-8.88579e-05	8.36398e-05	5.18417e-06	-5.06318e-06	8.90487e-05	-8.39446e-05	-2.40273e-05	2.35248e-05	2.41001e-05	-2.36114e-05	-3.87712e-08	4.57269e-08	0.000224845	0.000223158	0.000182579	0.000199458	0.000277106	0.000225017	0.000197135	0.000225962	0.000325289	0.000395925	0.000481898	0.0767806	0.0771029	0.107119	0.0945547	0.0938456	0.0938456	0.105734	0.0934039	0.093796
					28.6	0.752233	0.664527	1.33462	1.62442	0.927098	0.81834	0.429287	0.522235	0.403859	0.491366	0.0774987	0.0981218	-8.62222e-05	8.11599e-05	5.02935e-06	-4.91392e-06	8.64083e-05	-8.14547e-05	-2.33148e-05	2.28271e-05	2.33854e-05	-2.29112e-05	-3.7614e-08	4.43778e-08	0.00022484	0.000223156	0.000182579	0.000199456	0.000277106	0.000225022	0.000197137	0.000225964	0.000325289	0.000395925	0.000481898	0.0767812	0.0771025	0.107119	0.0945532	0.093845	0.093845	0.105733	0.0934055	0.0937964
					28.7	0.752224	0.664535	1.33462	1.62442	0.927107	0.818332	0.429285	0.522237	0.403862	0.491364	0.0774987	0.0981219	-8.36647e-05	7.87535e-05	4.87919e-06	-4.76904e-06	8.38462e-05	-7.90386e-05	-2.26233e-05	2.21501e-05	2.26918e-05	-2.22318e-05	-3.64916e-08	4.30684e-08	0.000224835	0.000223153	0.000182579	0.000199454	0.000277106	0.000225027	0.00019714	0.000225966	0.00032529	0.000395925	0.000481898	0.0767817	0.0771022	0.10712	0.0945517	0.0938445	0.0938445	0.105733	0.093407	0.0937969
					28.8	0.752216	0.664543	1.33462	1.62442	0.927115	0.818324	0.429283	0.522239	0.403864	0.491362	0.0774987	0.0981219	-8.11831e-05	7.64185e-05	4.73354e-06	-4.6284e-06	8.13601e-05	-7.66943e-05	-2.19524e-05	2.14933e-05	2.20189e-05	-2.15725e-05	-3.54028e-08	4.17974e-08	0.00022483	0.000223151	0.00018258	0.000199452	0.000277106	0.000225032	0.000197142	0.000225968	0.00032529	0.000395925	0.000481897	0.0767822	0.0771018	0.10712	0.0945503	0.093844	0.093844	0.105732	0.0934085	0.0937973
					28.9	0.752208	0.664551	1.33462	1.62442	0.927123	0.818316	0.429281	0.522241	0.403866	0.49136	0.0774987	0.0981219	-7.87751e-05	7.41527e-05	4.59227e-06	-4.49188e-06	7.89477e-05	-7.44195e-05	-2.13014e-05	2.08559e-05	2.13659e-05	-2.09327e-05	-3.43468e-08	4.05637e-08	0.000224826	0.000223148	0.00018258	0.00019945	0.000277106	0.000225036	0.000197144	0.00022597	0.00032529	0.000395925	0.000481897	0.0767827	0.0771014	0.107121	0.0945489	0.0938435	0.0938435	0.105731	0.09341	0.0937977
					29	0.7522	0.664558	1.33462	1.62442	0.927131	0.818309	0.429279	0.522243	0.403868	0.491358	0.0774987	0.0981219	-7.64385e-05	7.19541e-05	4.45524e-06	-4.35938e-06	7.66068e-05	-7.22121e-05	-2.06697e-05	2.02373e-05	2.07323e-05	-2.0312e-05	-3.33224e-08	3.93663e-08	0.000224821	0.000223146	0.00018258	0.000199449	0.000277106	0.000225041	0.000197146	0.000225972	0.00032529	0.000395925	0.000481897	0.0767832	0.0771011	0.107121	0.0945476	0.093843	0.093843	0.10573	0.0934114	0.0937981
					29.1	0.752192	0.664565	1.33462	1.62442	0.927139	0.818302	0.429276	0.522245	0.40387	0.491356	0.0774987	0.0981219	-7.41713e-05	6.98206e-05	4.32232e-06	-4.23076e-06	7.43353e-05	-7.00703e-05	-2.00567e-05	1.96372e-05	2.01174e-05	-1.97096e-05	-3.23287e-08	3.82041e-08	0.000224817	0.000223143	0.00018258	0.000199447	0.000277105	0.000225045	0.000197148	0.000225974	0.000325291	0.000395925	0.000481897	0.0767836	0.0771007	0.107121	0.0945463	0.0938425	0.0938425	0.10573	0.0934128	0.0937985
					29.2	0.752185	0.664572	1.33462	1.62442	0.927146	0.818295	0.429274	0.522247	0.403872	0.491354	0.0774987	0.0981219	-7.19713e-05	6.77504e-05	4.19338e-06	-4.10591e-06	7.21311e-05	-6.7992e-05	-1.94619e-05	1.90548e-05	1.95208e-05	-1.91251e-05	-3.13648e-08	3.7076e-08	0.000224813	0.000223141	0.00018258	0.000199445	0.000277105	0.000225049	0.00019715	0.000225976	0.000325291	0.000395925	0.000481896	0.0767841	0.0771004	0.107122	0.0945451	0.093842	0.093842	0.105729	0.0934141	0.0937989
					29.3	0.752177	0.664579	1.33462	1.62442	0.927153	0.818288	0.429272	0.522249	0.403874	0.491352	0.0774987	0.0981219	-6.98365e-05	6.57415e-05	4.06832e-06	-3.98474e-06	6.99923e-05	-6.59753e-05	-1.88848e-05	1.84897e-05	1.89419e-05	-1.85579e-05	-3.04298e-08	3.59811e-08	0.000224809	0.000223139	0.00018258	0.000199444	0.000277105	0.000225053	0.000197152	0.000225978	0.000325291	0.000395925	0.000481896	0.0767845	0.0771	0.107122	0.0945438	0.0938416	0.0938416	0.105729	0.0934154	0.0937993
					29.4	0.75217	0.664585	1.33462	1.62442	0.92716	0.818281	0.429271	0.522251	0.403876	0.49135	0.0774987	0.0981219	-6.77651e-05	6.37923e-05	3.947e-06	-3.86712e-06	6.79169e-05	-6.40185e-05	-1.83247e-05	1.79414e-05	1.83802e-05	-1.80076e-05	-2.95228e-08	3.49184e-08	0.000224805	0.000223137	0.00018258	0.000199442	0.000277105	0.000225057	0.000197154	0.00022598	0.000325291	0.000395925	0.000481896	0.0767849	0.0770997	0.107122	0.0945427	0.0938412	0.0938412	0.105728	0.0934166	0.0937996
					29.5	0.752164	0.664592	1.33462	1.62442	0.927167	0.818275	0.429269	0.522253	0.403878	0.491348	0.0774987	0.0981219	-6.57552e-05	6.19008e-05	3.82932e-06	-3.75296e-06	6.5903e-05	-6.21197e-05	-1.77813e-05	1.74093e-05	1.78351e-05	-1.74736e-05	-2.8643e-08	3.38869e-08	0.000224801	0.000223135	0.00018258	0.000199441	0.000277105	0.000225061	0.000197156	0.000225981	0.000325291	0.000395925	0.000481896	0.0767853	0.0770994	0.107123	0.0945415	0.0938407	0.0938407	0.105727	0.0934179	0.0938
					29.6	0.752157	0.664598	1.33462	1.62442	0.927174	0.818269	0.429267	0.522255	0.40388	0.491346	0.0774987	0.0981219	-6.38049e-05	6.00653e-05	3.71517e-06	-3.64215e-06	6.39488e-05	-6.02772e-05	-1.7254e-05	1.6893e-05	1.73061e-05	-1.69554e-05	-2.77895e-08	3.28858e-08	0.000224797	0.000223133	0.00018258	0.000199439	0.000277105	0.000225064	0.000197158	0.000225983	0.000325292	0.000395925	0.000481895	0.0767857	0.0770991	0.107123	0.0945404	0.0938403	0.0938403	0.105727	0.093419	0.0938003
					29.7	0.752151	0.664604	1.33462	1.62442	0.92718	0.818263	0.429265	0.522256	0.403882	0.491345	0.0774987	0.0981219	-6.19124e-05	5.82843e-05	3.60444e-06	-3.5346e-06	6.20526e-05	-5.84894e-05	-1.67423e-05	1.63921e-05	1.67929e-05	-1.64526e-05	-2.69616e-08	3.19142e-08	0.000224794	0.000223131	0.000182581	0.000199438	0.000277105	0.000225068	0.000197159	0.000225985	0.000325292	0.000395925	0.000481895	0.0767861	0.0770988	0.107123	0.0945393	0.0938399	0.0938399	0.105726	0.0934202	0.0938007
					29.8	0.752145	0.66461	1.33462	1.62442	0.927186	0.818257	0.429264	0.522258	0.403883	0.491343	0.0774987	0.0981219	-6.00761e-05	5.65561e-05	3.49702e-06	-3.43022e-06	6.02126e-05	-5.67546e-05	-1.62458e-05	1.59059e-05	1.62949e-05	-1.59646e-05	-2.61584e-08	3.09712e-08	0.00022479	0.000223129	0.000182581	0.000199437	0.000277104	0.000225072	0.000197161	0.000225986	0.000325292	0.000395925	0.000481895	0.0767865	0.0770986	0.107124	0.0945383	0.0938395	0.0938395	0.105726	0.0934213	0.093801
					29.9	0.752139	0.664616	1.33462	1.62442	0.927192	0.818251	0.429262	0.52226	0.403885	0.491341	0.0774986	0.0981219	-5.82942e-05	5.48791e-05	3.39282e-06	-3.3289e-06	5.84272e-05	-5.50713e-05	-1.5764e-05	1.54342e-05	1.58117e-05	-1.54912e-05	-2.53793e-08	3.00559e-08	0.000224787	0.000223127	0.000182581	0.000199435	0.000277104	0.000225075	0.000197163	0.000225988	0.000325292	0.000395925	0.000481895	0.0767869	0.0770983	0.107124	0.0945373	0.0938392	0.0938392	0.105725	0.0934224	0.0938013
					30	0.752133	0.664621	1.33462	1.62442	0.927198	0.818246	0.42926	0.522261	0.403887	0.49134	0.0774986	0.0981219	-5.65652e-05	5.32519e-05	3.29174e-06	-3.23057e-06	5.66946e-05	-5.34379e-05	-1.52965e-05	1.49765e-05	1.53427e-05	-1.50318e-05	-2.46235e-08	2.91676e-08	0.000224784	0.000223125	0.000182581	0.000199434	0.000277104	0.000225078	0.000197164	0.000225989	0.000325292	0.000395925	0.000481895	0.0767872	0.077098	0.107124	0.0945363	0.0938388	0.0938388	0.105725	0.0934234	0.0938016
					30.1	0.752127	0.664626	1.33462	1.62442	0.927204	0.81824	0.429259	0.522263	0.403888	0.491338	0.0774986	0.0981219	-5.48875e-05	5.16729e-05	3.19368e-06	-3.13513e-06	5.50135e-05	-5.1853e-05	-1.48429e-05	1.45324e-05	1.48877e-05	-1.4586e-05	-2.38902e-08	2.83055e-08	0.000224781	0.000223124	0.000182581	0.000199433	0.000277104	0.000225081	0.000197166	0.000225991	0.000325292	0.000395925	0.000481894	0.0767875	0.0770978	0.107124	0.0945353	0.0938385	0.0938385	0.105724	0.0934245	0.0938019
					30.2	0.752122	0.664632	1.33462	1.62442	0.927209	0.818235	0.429257	0.522264	0.40389	0.491337	0.0774986	0.0981219	-5.32595e-05	5.01407e-05	3.09856e-06	-3.0425e-06	5.33822e-05	-5.03151e-05	-1.44027e-05	1.41014e-05	1.44462e-05	-1.41535e-05	-2.31789e-08	2.74687e-08	0.000224778	0.000223122	0.000182581	0.000199431	0.000277104	0.000225084	0.000197167	0.000225992	0.000325293	0.000395925	0.000481894	0.0767879	0.0770975	0.107125	0.0945344	0.0938381	0.0938381	0.105724	0.0934254	0.0938022
					30.3	0.752116	0.664637	1.33462	1.62442	0.927215	0.81823	0.429256	0.522266	0.403891	0.491336	0.0774986	0.0981219	-5.16799e-05	4.86539e-05	3.00628e-06	-2.95259e-06	5.17993e-05	-4.88228e-05	-1.39756e-05	1.36832e-05	1.40178e-05	-1.37337e-05	-2.24889e-08	2.66566e-08	0.000224775	0.00022312	0.000182581	0.00019943	0.000277104	0.000225087	0.000197169	0.000225993	0.000325293	0.000395925	0.000481894	0.0767882	0.0770973	0.107125	0.0945335	0.0938378	0.0938378	0.105723	0.0934264	0.0938024
					30.4	0.752111	0.664641	1.33462	1.62442	0.92722	0.818225	0.429255	0.522267	0.403892	0.491334	0.0774986	0.0981219	-5.01471e-05	4.72112e-05	2.91676e-06	-2.86534e-06	5.02633e-05	-4.73747e-05	-1.35612e-05	1.32774e-05	1.36021e-05	-1.33264e-05	-2.18194e-08	2.58685e-08	0.000224772	0.000223119	0.000182581	0.000199429	0.000277104	0.00022509	0.00019717	0.000225995	0.000325293	0.000395925	0.000481894	0.0767885	0.077097	0.107125	0.0945326	0.0938375	0.0938375	0.105723	0.0934273	0.0938027
					30.5	0.752106	0.664646	1.33462	1.62442	0.927225	0.818221	0.429253	0.522268	0.403894	0.491333	0.0774986	0.0981219	-4.86598e-05	4.58113e-05	2.82992e-06	-2.78065e-06	4.87728e-05	-4.59697e-05	-1.3159e-05	1.28836e-05	1.31987e-05	-1.29312e-05	-2.117e-08	2.51036e-08	0.000224769	0.000223117	0.000182581	0.000199428	0.000277104	0.000225093	0.000197172	0.000225996	0.000325293	0.000395925	0.000481894	0.0767888	0.0770968	0.107125	0.0945318	0.0938371	0.0938371	0.105722	0.0934282	0.093803
					30.6	0.752101	0.664651	1.33462	1.62442	0.92723	0.818216	0.429252	0.52227	0.403895	0.491332	0.0774986	0.0981219	-4.72166e-05	4.44529e-05	2.74567e-06	-2.69846e-06	4.73265e-05	-4.46063e-05	-1.27687e-05	1.25016e-05	1.28073e-05	-1.25478e-05	-2.054e-08	2.43612e-08	0.000224766	0.000223116	0.000182581	0.000199427	0.000277104	0.000225096	0.000197173	0.000225997	0.000325293	0.000395925	0.000481894	0.0767891	0.0770966	0.107126	0.094531	0.0938368	0.0938368	0.105722	0.0934291	0.0938032
					30.7	0.752096	0.664655	1.33462	1.62442	0.927235	0.818211	0.429251	0.522271	0.403896	0.49133	0.0774986	0.0981219	-4.58162e-05	4.31347e-05	2.66394e-06	-2.61869e-06	4.59232e-05	-4.32833e-05	-1.23901e-05	1.21308e-05	1.24275e-05	-1.21756e-05	-1.99288e-08	2.36408e-08	0.000224764	0.000223114	0.000182581	0.000199426	0.000277103	0.000225099	0.000197174	0.000225998	0.000325293	0.000395925	0.000481893	0.0767894	0.0770964	0.107126	0.0945302	0.0938365	0.0938365	0.105721	0.0934299	0.0938035
					30.8	0.752092	0.664659	1.33462	1.62442	0.927239	0.818207	0.429249	0.522272	0.403898	0.491329	0.0774986	0.0981219	-4.44573e-05	4.18557e-05	2.58465e-06	-2.54127e-06	4.45614e-05	-4.19996e-05	-1.20226e-05	1.17711e-05	1.20589e-05	-1.18146e-05	-1.93358e-08	2.29415e-08	0.000224761	0.000223113	0.000182582	0.000199425	0.000277103	0.000225101	0.000197176	0.000226	0.000325293	0.000395925	0.000481893	0.0767897	0.0770962	0.107126	0.0945294	0.0938363	0.0938363	0.105721	0.0934308	0.0938037
					30.9	0.752087	0.664664	1.33463	1.62441	0.927244	0.818203	0.429248	0.522273	0.403899	0.491328	0.0774986	0.0981219	-4.31387e-05	4.06146e-05	2.50773e-06	-2.46613e-06	4.324e-05	-4.07539e-05	-1.16661e-05	1.1422e-05	1.17013e-05	-1.14642e-05	-1.87605e-08	2.22629e-08	0.000224758	0.000223112	0.000182582	0.000199424	0.000277103	0.000225104	0.000197177	0.000226001	0.000325293	0.000395925	0.000481893	0.0767899	0.077096	0.107126	0.0945287	0.093836	0.093836	0.105721	0.0934316	0.0938039
					31	0.752083	0.664668	1.33463	1.62441	0.927248	0.818199	0.429247	0.522274	0.4039	0.491327	0.0774986	0.0981219	-4.18593e-05	3.94102e-05	2.4331e-06	-2.39321e-06	4.19578e-05	-3.95452e-05	-1.13201e-05	1.10833e-05	1.13543e-05	-1.11242e-05	-1.82024e-08	2.16044e-08	0.000224756	0.00022311	0.000182582	0.000199423	0.000277103	0.000225106	0.000197178	0.000226002	0.000325294	0.000395925	0.000481893	0.0767902	0.0770958	0.107127	0.0945279	0.0938357	0.0938357	0.10572	0.0934323	0.0938042
					31.1	0.752079	0.664672	1.33463	1.62441	0.927252	0.818195	0.429246	0.522275	0.403901	0.491326	0.0774986	0.0981219	-4.06178e-05	3.82416e-05	2.36071e-06	-2.32244e-06	4.07136e-05	-3.83724e-05	-1.09844e-05	1.07546e-05	1.10176e-05	-1.07943e-05	-1.7661e-08	2.09652e-08	0.000224754	0.000223109	0.000182582	0.000199422	0.000277103	0.000225108	0.000197179	0.000226003	0.000325294	0.000395925	0.000481893	0.0767905	0.0770956	0.107127	0.0945272	0.0938354	0.0938354	0.10572	0.0934331	0.0938044
					31.2	0.752075	0.664675	1.33463	1.62441	0.927256	0.818191	0.429245	0.522277	0.403902	0.491325	0.0774986	0.0981219	-3.94131e-05	3.71076e-05	2.29047e-06	-2.25375e-06	3.95063e-05	-3.72343e-05	-1.06587e-05	1.04356e-05	1.06908e-05	-1.04742e-05	-1.71357e-08	2.0345e-08	0.000224751	0.000223108	0.000182582	0.000199421	0.000277103	0.000225111	0.00019718	0.000226004	0.000325294	0.000395925	0.000481893	0.0767907	0.0770954	0.107127	0.0945265	0.0938352	0.0938352	0.10572	0.0934338	0.0938046
					31.3	0.752071	0.664679	1.33463	1.62441	0.92726	0.818187	0.429244	0.522278	0.403903	0.491323	0.0774986	0.0981219	-3.82442e-05	3.60073e-05	2.22233e-06	-2.18709e-06	3.83348e-05	-3.613e-05	-1.03426e-05	1.01262e-05	1.03738e-05	-1.01636e-05	-1.6626e-08	1.9743e-08	0.000224749	0.000223107	0.000182582	0.00019942	0.000277103	0.000225113	0.000197181	0.000226005	0.000325294	0.000395925	0.000481893	0.0767909	0.0770952	0.107127	0.0945259	0.0938349	0.0938349	0.105719	0.0934345	0.0938048
					31.4	0.752067	0.664683	1.33463	1.62441	0.927264	0.818184	0.429243	0.522279	0.403904	0.491322	0.0774986	0.0981219	-3.71099e-05	3.49395e-05	2.15623e-06	-2.1224e-06	3.7198e-05	-3.50584e-05	-1.00359e-05	9.82585e-06	1.00661e-05	-9.86218e-06	-1.61316e-08	1.91588e-08	0.000224747	0.000223105	0.000182582	0.000199419	0.000277103	0.000225115	0.000197182	0.000226006	0.000325294	0.000395925	0.000481892	0.0767912	0.0770951	0.107127	0.0945252	0.0938347	0.0938347	0.105719	0.0934352	0.093805
					31.5	0.752063	0.664686	1.33463	1.62441	0.927268	0.81818	0.429242	0.52228	0.403905	0.491321	0.0774986	0.0981219	-3.60093e-05	3.39035e-05	2.09209e-06	-2.05962e-06	3.60949e-05	-3.40187e-05	-9.73825e-06	9.53446e-06	9.76762e-06	-9.56971e-06	-1.56519e-08	1.85919e-08	0.000224745	0.000223104	0.000182582	0.000199419	0.000277103	0.000225117	0.000197183	0.000226007	0.000325294	0.000395925	0.000481892	0.0767914	0.0770949	0.107128	0.0945246	0.0938345	0.0938345	0.105719	0.0934359	0.0938052
					31.6	0.75206	0.66469	1.33463	1.62441	0.927271	0.818177	0.429241	0.522281	0.403906	0.491321	0.0774986	0.0981219	-3.49413e-05	3.28981e-05	2.02987e-06	-1.99869e-06	3.50246e-05	-3.30097e-05	-9.44945e-06	9.2517e-06	9.47795e-06	-9.28591e-06	-1.51865e-08	1.80417e-08	0.000224743	0.000223103	0.000182582	0.000199418	0.000277103	0.000225119	0.000197184	0.000226008	0.000325294	0.000395925	0.000481892	0.0767916	0.0770947	0.107128	0.094524	0.0938343	0.0938343	0.105718	0.0934365	0.0938054
					31.7	0.752056	0.664693	1.33463	1.62441	0.927275	0.818174	0.42924	0.522281	0.403907	0.49132	0.0774986	0.0981219	-3.3905e-05	3.19226e-05	1.96951e-06	-1.93956e-06	3.3986e-05	-3.20307e-05	-9.16922e-06	8.97733e-06	9.19687e-06	-9.01053e-06	-1.4735e-08	1.75077e-08	0.000224741	0.000223102	0.000182582	0.000199417	0.000277103	0.000225121	0.000197185	0.000226009	0.000325294	0.000395925	0.000481892	0.0767918	0.0770946	0.107128	0.0945234	0.093834	0.093834	0.105718	0.0934372	0.0938055
					31.8	0.752053	0.664696	1.33463	1.62441	0.927278	0.81817	0.429239	0.522282	0.403908	0.491319	0.0774986	0.0981219	-3.28994e-05	3.0976e-05	1.91094e-06	-1.88217e-06	3.29782e-05	-3.10808e-05	-8.8973e-06	8.7111e-06	8.92413e-06	-8.74331e-06	-1.4297e-08	1.69895e-08	0.000224739	0.000223101	0.000182582	0.000199416	0.000277103	0.000225123	0.000197186	0.00022601	0.000325294	0.000395925	0.000481892	0.076792	0.0770944	0.107128	0.0945228	0.0938338	0.0938338	0.105718	0.0934378	0.0938057
					31.9	0.75205	0.664699	1.33463	1.62441	0.927282	0.818167	0.429238	0.522283	0.403909	0.491318	0.0774986	0.0981219	-3.19237e-05	3.00574e-05	1.85412e-06	-1.82648e-06	3.20002e-05	-3.0159e-05	-8.63344e-06	8.45277e-06	8.65947e-06	-8.48402e-06	-1.3872e-08	1.64867e-08	0.000224737	0.0002231	0.000182582	0.000199415	0.000277103	0.000225125	0.000197187	0.00022601	0.000325295	0.000395925	0.000481892	0.0767922	0.0770943	0.107128	0.0945223	0.0938336	0.0938336	0.105717	0.0934384	0.0938059
					32	0.752046	0.664702	1.33463	1.62441	0.927285	0.818164	0.429237	0.522284	0.40391	0.491317	0.0774986	0.0981219	-3.09769e-05	2.91661e-05	1.79899e-06	-1.77243e-06	3.10513e-05	-2.92645e-05	-8.37741e-06	8.20209e-06	8.40267e-06	-8.23242e-06	-1.34596e-08	1.59986e-08	0.000224736	0.000223099	0.000182582	0.000199415	0.000277102	0.000225127	0.000197188	0.000226011	0.000325295	0.000395925	0.000481892	0.0767924	0.0770941	0.107128	0.0945217	0.0938334	0.0938334	0.105717	0.0934389	0.093806
					32.1	0.752043	0.664705	1.33463	1.62441	0.927288	0.818161	0.429236	0.522285	0.403911	0.491316	0.0774986	0.0981219	-3.00582e-05	2.83012e-05	1.74551e-06	-1.71998e-06	3.01305e-05	-2.83966e-05	-8.12897e-06	7.95885e-06	8.15348e-06	-7.98829e-06	-1.30596e-08	1.5525e-08	0.000224734	0.000223098	0.000182582	0.000199414	0.000277102	0.000225128	0.000197189	0.000226012	0.000325295	0.000395925	0.000481892	0.0767926	0.077094	0.107128	0.0945212	0.0938332	0.0938332	0.105717	0.0934395	0.0938062
					32.2	0.75204	0.664708	1.33463	1.62441	0.927291	0.818158	0.429235	0.522286	0.403912	0.491315	0.0774986	0.0981219	-2.91667e-05	2.7462e-05	1.69362e-06	-1.66907e-06	2.9237e-05	-2.75544e-05	-7.8879e-06	7.72282e-06	7.91168e-06	-7.75139e-06	-1.26714e-08	1.50654e-08	0.000224732	0.000223097	0.000182582	0.000199413	0.000277102	0.00022513	0.00019719	0.000226013	0.000325295	0.000395925	0.000481891	0.0767928	0.0770938	0.107129	0.0945207	0.093833	0.093833	0.105717	0.09344	0.0938064
					32.3	0.752037	0.664711	1.33463	1.62441	0.927294	0.818156	0.429235	0.522286	0.403912	0.491315	0.0774986	0.0981219	-2.83017e-05	2.66477e-05	1.64328e-06	-1.61967e-06	2.837e-05	-2.67372e-05	-7.65398e-06	7.49379e-06	7.67705e-06	-7.52151e-06	-1.22949e-08	1.46194e-08	0.000224731	0.000223096	0.000182582	0.000199413	0.000277102	0.000225132	0.00019719	0.000226013	0.000325295	0.000395925	0.000481891	0.076793	0.0770937	0.107129	0.0945202	0.0938329	0.0938329	0.105716	0.0934406	0.0938065
					32.4	0.752035	0.664713	1.33463	1.62441	0.927297	0.818153	0.429234	0.522287	0.403913	0.491314	0.0774986	0.098122	-2.74623e-05	2.58575e-05	1.59444e-06	-1.57173e-06	2.75287e-05	-2.59443e-05	-7.427e-06	7.27156e-06	7.44938e-06	-7.29846e-06	-1.19295e-08	1.41866e-08	0.000224729	0.000223095	0.000182582	0.000199412	0.000277102	0.000225133	0.000197191	0.000226014	0.000325295	0.000395925	0.000481891	0.0767931	0.0770936	0.107129	0.0945197	0.0938327	0.0938327	0.105716	0.0934411	0.0938067
					32.5	0.752032	0.664716	1.33463	1.62441	0.927299	0.81815	0.429233	0.522288	0.403914	0.491313	0.0774986	0.098122	-2.66479e-05	2.50907e-05	1.54705e-06	-1.52521e-06	2.67124e-05	-2.51748e-05	-7.20674e-06	7.05591e-06	7.22846e-06	-7.08201e-06	-1.1575e-08	1.37665e-08	0.000224727	0.000223095	0.000182582	0.000199412	0.000277102	0.000225135	0.000197192	0.000226015	0.000325295	0.000395925	0.000481891	0.0767933	0.0770935	0.107129	0.0945193	0.0938325	0.0938325	0.105716	0.0934416	0.0938068
					32.6	0.752029	0.664719	1.33463	1.62441	0.927302	0.818148	0.429232	0.522289	0.403915	0.491312	0.0774986	0.098122	-2.58576e-05	2.43466e-05	1.50107e-06	-1.48006e-06	2.59202e-05	-2.44282e-05	-6.99302e-06	6.84666e-06	7.01409e-06	-6.87199e-06	-1.12311e-08	1.33589e-08	0.000224726	0.000223094	0.000182583	0.000199411	0.000277102	0.000225136	0.000197193	0.000226016	0.000325295	0.000395925	0.000481891	0.0767935	0.0770933	0.107129	0.0945188	0.0938323	0.0938323	0.105716	0.093442	0.0938069
					32.7	0.752027	0.664721	1.33463	1.62441	0.927305	0.818145	0.429232	0.522289	0.403915	0.491312	0.0774986	0.098122	-2.50907e-05	2.36247e-05	1.45646e-06	-1.43624e-06	2.51516e-05	-2.37037e-05	-6.78564e-06	6.64362e-06	6.80608e-06	-6.6682e-06	-1.08974e-08	1.29633e-08	0.000224725	0.000223093	0.000182583	0.00019941	0.000277102	0.000225138	0.000197193	0.000226016	0.000325295	0.000395925	0.000481891	0.0767936	0.0770932	0.107129	0.0945184	0.0938322	0.0938322	0.105715	0.0934425	0.0938071
					32.8	0.752024	0.664723	1.33463	1.62441	0.927307	0.818143	0.429231	0.52229	0.403916	0.491311	0.0774986	0.098122	-2.43465e-05	2.29241e-05	1.41318e-06	-1.39372e-06	2.44057e-05	-2.30007e-05	-6.5844e-06	6.4466e-06	6.60424e-06	-6.47045e-06	-1.05736e-08	1.25795e-08	0.000224723	0.000223092	0.000182583	0.00019941	0.000277102	0.000225139	0.000197194	0.000226017	0.000325295	0.000395925	0.000481891	0.0767938	0.0770931	0.107129	0.094518	0.093832	0.093832	0.105715	0.093443	0.0938072
					32.9	0.752022	0.664726	1.33463	1.62441	0.92731	0.818141	0.42923	0.522291	0.403917	0.49131	0.0774986	0.098122	-2.36245e-05	2.22443e-05	1.37119e-06	-1.35246e-06	2.3682e-05	-2.23186e-05	-6.38914e-06	6.25542e-06	6.40839e-06	-6.27856e-06	-1.02595e-08	1.22069e-08	0.000224722	0.000223092	0.000182583	0.000199409	0.000277102	0.000225141	0.000197195	0.000226017	0.000325295	0.000395925	0.000481891	0.0767939	0.077093	0.10713	0.0945176	0.0938319	0.0938319	0.105715	0.0934434	0.0938073
					33	0.752019	0.664728	1.33463	1.62441	0.927312	0.818139	0.42923	0.522291	0.403917	0.49131	0.0774986	0.098122	-2.29238e-05	2.15847e-05	1.33045e-06	-1.31242e-06	2.29797e-05	-2.16567e-05	-6.19966e-06	6.06991e-06	6.21834e-06	-6.09236e-06	-9.95472e-09	1.18454e-08	0.00022472	0.000223091	0.000182583	0.000199409	0.000277102	0.000225142	0.000197195	0.000226018	0.000325295	0.000395925	0.000481891	0.0767941	0.0770929	0.10713	0.0945172	0.0938317	0.0938317	0.105715	0.0934438	0.0938074
					33.1	0.752017	0.66473	1.33463	1.62441	0.927314	0.818136	0.429229	0.522292	0.403918	0.491309	0.0774986	0.098122	-2.2244e-05	2.09446e-05	1.29092e-06	-1.27356e-06	2.22983e-05	-2.10144e-05	-6.01581e-06	5.8899e-06	6.03393e-06	-5.91169e-06	-9.65901e-09	1.14946e-08	0.000224719	0.00022309	0.000182583	0.000199408	0.000277102	0.000225143	0.000197196	0.000226019	0.000325295	0.000395925	0.000481891	0.0767942	0.0770928	0.10713	0.0945168	0.0938316	0.0938316	0.105715	0.0934442	0.0938076
					33.2	0.752015	0.664732	1.33463	1.62441	0.927317	0.818134	0.429228	0.522292	0.403919	0.491309	0.0774986	0.098122	-2.15843e-05	2.03235e-05	1.25257e-06	-1.23585e-06	2.1637e-05	-2.03912e-05	-5.8374e-06	5.71523e-06	5.85499e-06	-5.73637e-06	-9.3721e-09	1.11542e-08	0.000224718	0.000223089	0.000182583	0.000199408	0.000277102	0.000225145	0.000197197	0.000226019	0.000325296	0.000395925	0.000481891	0.0767943	0.0770927	0.10713	0.0945164	0.0938314	0.0938314	0.105714	0.0934446	0.0938077
					33.3	0.752013	0.664734	1.33463	1.62441	0.927319	0.818132	0.429228	0.522293	0.403919	0.491308	0.0774986	0.098122	-2.09441e-05	1.97208e-05	1.21536e-06	-1.19925e-06	2.09954e-05	-1.97864e-05	-5.66429e-06	5.54574e-06	5.68135e-06	-5.56626e-06	-9.09373e-09	1.08238e-08	0.000224717	0.000223089	0.000182583	0.000199407	0.000277102	0.000225146	0.000197197	0.00022602	0.000325296	0.000395925	0.000481891	0.0767945	0.0770926	0.10713	0.094516	0.0938313	0.0938313	0.105714	0.093445	0.0938078
					33.4	0.75201	0.664736	1.33463	1.62441	0.927321	0.81813	0.429227	0.522294	0.40392	0.491307	0.0774986	0.098122	-2.0323e-05	1.9136e-05	1.17926e-06	-1.16374e-06	2.03728e-05	-1.91996e-05	-5.49631e-06	5.38127e-06	5.51287e-06	-5.40119e-06	-8.82363e-09	1.05032e-08	0.000224716	0.000223088	0.000182583	0.000199407	0.000277102	0.000225147	0.000197198	0.00022602	0.000325296	0.000395925	0.00048189	0.0767946	0.0770925	0.10713	0.0945157	0.0938312	0.0938312	0.105714	0.0934454	0.0938079
					33.5	0.752008	0.664738	1.33463	1.62441	0.927323	0.818128	0.429227	0.522294	0.40392	0.491307	0.0774986	0.098122	-1.97203e-05	1.85685e-05	1.14423e-06	-1.12927e-06	1.97686e-05	-1.86302e-05	-5.33331e-06	5.22168e-06	5.34938e-06	-5.24101e-06	-8.56157e-09	1.01921e-08	0.000224714	0.000223087	0.000182583	0.000199406	0.000277102	0.000225148	0.000197198	0.000226021	0.000325296	0.000395925	0.00048189	0.0767947	0.0770924	0.10713	0.0945153	0.093831	0.093831	0.105714	0.0934458	0.093808
					33.6	0.752006	0.66474	1.33463	1.62441	0.927325	0.818127	0.429226	0.522295	0.403921	0.491306	0.0774986	0.098122	-1.91354e-05	1.80179e-05	1.11024e-06	-1.09583e-06	1.91824e-05	-1.80777e-05	-5.17515e-06	5.06683e-06	5.19074e-06	-5.08558e-06	-8.30731e-09	9.89016e-09	0.000224713	0.000223087	0.000182583	0.000199406	0.000277102	0.000225149	0.000197199	0.000226021	0.000325296	0.000395925	0.00048189	0.0767948	0.0770923	0.10713	0.094515	0.0938309	0.0938309	0.105714	0.0934461	0.0938081
					33.7	0.752005	0.664742	1.33463	1.62441	0.927327	0.818125	0.429226	0.522295	0.403921	0.491306	0.0774986	0.098122	-1.85679e-05	1.74836e-05	1.07726e-06	-1.06337e-06	1.86135e-05	-1.75416e-05	-5.02168e-06	4.91657e-06	5.0368e-06	-4.93477e-06	-8.0606e-09	9.59719e-09	0.000224712	0.000223086	0.000182583	0.000199405	0.000277102	0.00022515	0.000197199	0.000226022	0.000325296	0.000395925	0.00048189	0.0767949	0.0770922	0.10713	0.0945147	0.0938308	0.0938308	0.105713	0.0934465	0.0938082
					33.8	0.752003	0.664743	1.33463	1.62441	0.927329	0.818123	0.429225	0.522296	0.403922	0.491305	0.0774986	0.098122	-1.80172e-05	1.69651e-05	1.04527e-06	-1.03188e-06	1.80615e-05	-1.70213e-05	-4.87275e-06	4.77076e-06	4.88743e-06	-4.78842e-06	-7.82124e-09	9.31288e-09	0.000224711	0.000223086	0.000182583	0.000199405	0.000277102	0.000225151	0.0001972	0.000226022	0.000325296	0.000395925	0.00048189	0.0767951	0.0770921	0.10713	0.0945144	0.0938307	0.0938307	0.105713	0.0934468	0.0938083
					33.9	0.752001	0.664745	1.33463	1.62441	0.92733	0.818121	0.429225	0.522296	0.403922	0.491305	0.0774986	0.098122	-1.74829e-05	1.6462e-05	1.01423e-06	-1.00131e-06	1.75259e-05	-1.65165e-05	-4.72825e-06	4.62928e-06	4.74249e-06	-4.64642e-06	-7.58899e-09	9.03699e-09	0.00022471	0.000223085	0.000182583	0.000199405	0.000277102	0.000225152	0.0001972	0.000226023	0.000325296	0.000395925	0.00048189	0.0767952	0.0770921	0.107131	0.0945141	0.0938306	0.0938306	0.105713	0.0934471	0.0938084
					34	0.751999	0.664747	1.33463	1.62441	0.927332	0.81812	0.429224	0.522297	0.403923	0.491304	0.0774986	0.098122	-1.69644e-05	1.59739e-05	9.84105e-07	-9.71655e-07	1.70062e-05	-1.60267e-05	-4.58803e-06	4.492e-06	4.60184e-06	-4.50862e-06	-7.36364e-09	8.76926e-09	0.000224709	0.000223085	0.000182583	0.000199404	0.000277101	0.000225153	0.000197201	0.000226023	0.000325296	0.000395925	0.00048189	0.0767953	0.077092	0.107131	0.0945138	0.0938305	0.0938305	0.105713	0.0934474	0.0938085
					34.1	0.751997	0.664748	1.33463	1.62441	0.927334	0.818118	0.429224	0.522297	0.403923	0.491304	0.0774986	0.098122	-1.64613e-05	1.55002e-05	9.54881e-07	-9.42873e-07	1.65019e-05	-1.55514e-05	-4.45197e-06	4.35878e-06	4.46537e-06	-4.37492e-06	-7.145e-09	8.50946e-09	0.000224708	0.000223084	0.000182583	0.000199404	0.000277101	0.000225154	0.000197201	0.000226024	0.000325296	0.000395925	0.00048189	0.0767954	0.0770919	0.107131	0.0945135	0.0938304	0.0938304	0.105713	0.0934477	0.0938086
					34.2	0.751996	0.66475	1.33463	1.62441	0.927336	0.818116	0.429223	0.522297	0.403924	0.491304	0.0774986	0.098122	-1.59731e-05	1.50405e-05	9.26525e-07	-9.14943e-07	1.60125e-05	-1.50902e-05	-4.31994e-06	4.22952e-06	4.33295e-06	-4.24517e-06	-6.93285e-09	8.25734e-09	0.000224707	0.000223084	0.000182583	0.000199404	0.000277101	0.000225155	0.000197202	0.000226024	0.000325296	0.000395925	0.00048189	0.0767955	0.0770918	0.107131	0.0945132	0.0938303	0.0938303	0.105713	0.093448	0.0938087
					34.3	0.751994	0.664751	1.33463	1.62441	0.927337	0.818115	0.429223	0.522298	0.403924	0.491303	0.0774986	0.098122	-1.54994e-05	1.45945e-05	8.99013e-07	-8.8784e-07	1.55377e-05	-1.46427e-05	-4.19183e-06	4.10409e-06	4.20445e-06	-4.11928e-06	-6.72701e-09	8.01269e-09	0.000224706	0.000223083	0.000182583	0.000199403	0.000277101	0.000225156	0.000197202	0.000226024	0.000325296	0.000395925	0.00048189	0.0767956	0.0770918	0.107131	0.0945129	0.0938302	0.0938302	0.105713	0.0934483	0.0938087
					34.4	0.751993	0.664753	1.33463	1.62441	0.927339	0.818113	0.429223	0.522298	0.403925	0.491303	0.0774986	0.098122	-1.50397e-05	1.41617e-05	8.72319e-07	-8.61538e-07	1.50769e-05	-1.42084e-05	-4.06752e-06	3.98238e-06	4.07976e-06	-3.99712e-06	-6.52729e-09	7.77528e-09	0.000224706	0.000223083	0.000182583	0.000199403	0.000277101	0.000225157	0.000197203	0.000226025	0.000325296	0.000395925	0.00048189	0.0767957	0.0770917	0.107131	0.0945127	0.0938301	0.0938301	0.105712	0.0934486	0.0938088
					34.5	0.751991	0.664754	1.33463	1.62441	0.92734	0.818112	0.429222	0.522299	0.403925	0.491302	0.0774986	0.098122	-1.45937e-05	1.37417e-05	8.46418e-07	-8.36015e-07	1.46298e-05	-1.3787e-05	-3.94689e-06	3.86428e-06	3.95877e-06	-3.87858e-06	-6.33351e-09	7.5449e-09	0.000224705	0.000223082	0.000182583	0.000199403	0.000277101	0.000225158	0.000197203	0.000226025	0.000325296	0.000395925	0.00048189	0.0767958	0.0770916	0.107131	0.0945124	0.09383	0.09383	0.105712	0.0934489	0.0938089
					34.6	0.75199	0.664756	1.33463	1.62441	0.927342	0.818111	0.429222	0.522299	0.403925	0.491302	0.0774986	0.098122	-1.41609e-05	1.33342e-05	8.21287e-07	-8.11247e-07	1.4196e-05	-1.33781e-05	-3.82984e-06	3.74968e-06	3.84137e-06	-3.76356e-06	-6.14548e-09	7.32134e-09	0.000224704	0.000223082	0.000182583	0.000199402	0.000277101	0.000225159	0.000197203	0.000226026	0.000325296	0.000395925	0.00048189	0.0767958	0.0770916	0.107131	0.0945122	0.0938299	0.0938299	0.105712	0.0934491	0.093809
					34.7	0.751988	0.664757	1.33463	1.62441	0.927343	0.818109	0.429221	0.522299	0.403926	0.491302	0.0774986	0.098122	-1.37409e-05	1.29388e-05	7.96903e-07	-7.87212e-07	1.3775e-05	-1.29814e-05	-3.71626e-06	3.63848e-06	3.72745e-06	-3.65195e-06	-5.96305e-09	7.1044e-09	0.000224703	0.000223081	0.000182583	0.000199402	0.000277101	0.000225159	0.000197204	0.000226026	0.000325296	0.000395925	0.00048189	0.0767959	0.0770915	0.107131	0.0945119	0.0938298	0.0938298	0.105712	0.0934494	0.093809
					34.8	0.751987	0.664758	1.33463	1.62441	0.927344	0.818108	0.429221	0.5223	0.403926	0.491301	0.0774986	0.098122	-1.33334e-05	1.25551e-05	7.73244e-07	-7.63889e-07	1.33665e-05	-1.25964e-05	-3.60606e-06	3.53057e-06	3.61691e-06	-3.54365e-06	-5.78603e-09	6.89388e-09	0.000224702	0.000223081	0.000182583	0.000199402	0.000277101	0.00022516	0.000197204	0.000226026	0.000325296	0.000395925	0.00048189	0.076796	0.0770914	0.107131	0.0945117	0.0938297	0.0938297	0.105712	0.0934496	0.0938091
					34.9	0.751986	0.66476	1.33463	1.62441	0.927346	0.818107	0.429221	0.5223	0.403926	0.491301	0.0774986	0.098122	-1.2938e-05	1.21828e-05	7.50288e-07	-7.41256e-07	1.29701e-05	-1.22228e-05	-3.49912e-06	3.42587e-06	3.50965e-06	-3.43856e-06	-5.61427e-09	6.68959e-09	0.000224702	0.000223081	0.000182583	0.000199401	0.000277101	0.000225161	0.000197204	0.000226027	0.000325296	0.000395925	0.00048189	0.0767961	0.0770914	0.107131	0.0945115	0.0938296	0.0938296	0.105712	0.0934499	0.0938092
					35	0.751984	0.664761	1.33463	1.62441	0.927347	0.818106	0.42922	0.5223	0.403927	0.4913	0.0774986	0.098122	-1.25543e-05	1.18215e-05	7.28014e-07	-7.19293e-07	1.25855e-05	-1.18603e-05	-3.39535e-06	3.32427e-06	3.40557e-06	-3.33658e-06	-5.44762e-09	6.49136e-09	0.000224701	0.00022308	0.000182583	0.000199401	0.000277101	0.000225162	0.000197205	0.000226027	0.000325296	0.000395925	0.00048189	0.0767962	0.0770913	0.107131	0.0945113	0.0938295	0.0938295	0.105712	0.0934501	0.0938093
					35.1	0.751983	0.664762	1.33463	1.62441	0.927348	0.818104	0.42922	0.522301	0.403927	0.4913	0.0774986	0.098122	-1.2182e-05	1.14709e-05	7.06402e-07	-6.9798e-07	1.22122e-05	-1.15086e-05	-3.29465e-06	3.22569e-06	3.30457e-06	-3.23763e-06	-5.28592e-09	6.29899e-09	0.0002247	0.00022308	0.000182583	0.000199401	0.000277101	0.000225162	0.000197205	0.000226027	0.000325296	0.000395925	0.00048189	0.0767962	0.0770913	0.107131	0.094511	0.0938295	0.0938295	0.105712	0.0934503	0.0938093
					35.2	0.751982	0.664763	1.33463	1.62441	0.92735	0.818103	0.42922	0.522301	0.403927	0.4913	0.0774986	0.098122	-1.18207e-05	1.11308e-05	6.85433e-07	-6.77298e-07	1.18501e-05	-1.11673e-05	-3.19695e-06	3.13003e-06	3.20657e-06	-3.14162e-06	-5.12902e-09	6.11232e-09	0.0002247	0.000223079	0.000182583	0.0001994	0.000277101	0.000225163	0.000197205	0.000226028	0.000325296	0.000395925	0.000481889	0.0767963	0.0770912	0.107131	0.0945108	0.0938294	0.0938294	0.105712	0.0934505	0.0938094
					35.3	0.751981	0.664764	1.33463	1.62441	0.927351	0.818102	0.429219	0.522301	0.403928	0.491299	0.0774986	0.098122	-1.14701e-05	1.08007e-05	6.65086e-07	-6.57229e-07	1.14987e-05	-1.08361e-05	-3.10214e-06	3.0372e-06	3.11148e-06	-3.04845e-06	-4.97678e-09	5.93118e-09	0.000224699	0.000223079	0.000182583	0.0001994	0.000277101	0.000225164	0.000197206	0.000226028	0.000325296	0.000395925	0.000481889	0.0767964	0.0770911	0.107132	0.0945106	0.0938293	0.0938293	0.105711	0.0934508	0.0938094
					35.4	0.751979	0.664765	1.33463	1.62441	0.927352	0.818101	0.429219	0.522302	0.403928	0.491299	0.0774986	0.098122	-1.113e-05	1.04804e-05	6.45344e-07	-6.37753e-07	1.11577e-05	-1.05148e-05	-3.01014e-06	2.94713e-06	3.0192e-06	-2.95805e-06	-4.82907e-09	5.7554e-09	0.000224698	0.000223079	0.000182583	0.0001994	0.000277101	0.000225164	0.000197206	0.000226028	0.000325297	0.000395925	0.000481889	0.0767965	0.0770911	0.107132	0.0945104	0.0938292	0.0938292	0.105711	0.093451	0.0938095
					35.5	0.751978	0.664766	1.33463	1.62441	0.927353	0.8181	0.429219	0.522302	0.403928	0.491299	0.0774986	0.098122	-1.07999e-05	1.01696e-05	6.26188e-07	-6.18855e-07	1.08268e-05	-1.02029e-05	-2.92087e-06	2.85973e-06	2.92967e-06	-2.87032e-06	-4.68574e-09	5.58483e-09	0.000224698	0.000223078	0.000182583	0.0001994	0.000277101	0.000225165	0.000197206	0.000226028	0.000325297	0.000395925	0.000481889	0.0767965	0.077091	0.107132	0.0945103	0.0938292	0.0938292	0.105711	0.0934512	0.0938096
					35.6	0.751977	0.664767	1.33463	1.62441	0.927354	0.818099	0.429218	0.522302	0.403929	0.491299	0.0774986	0.098122	-1.04796e-05	9.86801e-06	6.07602e-07	-6.00516e-07	1.05057e-05	-9.90034e-06	-2.83425e-06	2.77493e-06	2.84278e-06	-2.7852e-06	-4.54667e-09	5.41931e-09	0.000224697	0.000223078	0.000182583	0.000199399	0.000277101	0.000225166	0.000197207	0.000226029	0.000325297	0.000395925	0.000481889	0.0767966	0.077091	0.107132	0.0945101	0.0938291	0.0938291	0.105711	0.0934514	0.0938096
					35.7	0.751976	0.664768	1.33463	1.62441	0.927355	0.818098	0.429218	0.522303	0.403929	0.491298	0.0774986	0.098122	-1.01688e-05	9.57537e-06	5.89568e-07	-5.8272e-07	1.01942e-05	-9.60673e-06	-2.7502e-06	2.69263e-06	2.75848e-06	-2.7026e-06	-4.41174e-09	5.25869e-09	0.000224696	0.000223078	0.000182583	0.000199399	0.000277101	0.000225166	0.000197207	0.000226029	0.000325297	0.000395925	0.000481889	0.0767967	0.077091	0.107132	0.0945099	0.093829	0.093829	0.105711	0.0934516	0.0938097
					35.8	0.751975	0.664769	1.33463	1.62441	0.927356	0.818097	0.429218	0.522303	0.403929	0.491298	0.0774986	0.098122	-9.86723e-06	9.29141e-06	5.72069e-07	-5.65451e-07	9.89185e-06	-9.32183e-06	-2.66864e-06	2.61278e-06	2.67667e-06	-2.62246e-06	-4.28081e-09	5.10283e-09	0.000224696	0.000223077	0.000182583	0.000199399	0.000277101	0.000225167	0.000197207	0.000226029	0.000325297	0.000395925	0.000481889	0.0767967	0.0770909	0.107132	0.0945097	0.093829	0.093829	0.105711	0.0934517	0.0938097
					35.9	0.751974	0.66477	1.33463	1.62441	0.927357	0.818096	0.429218	0.522303	0.40393	0.491298	0.0774986	0.098122	-9.5746e-06	9.01587e-06	5.5509e-07	-5.48693e-07	9.59851e-06	-9.04538e-06	-2.5895e-06	2.5353e-06	2.59729e-06	-2.54468e-06	-4.15376e-09	4.95159e-09	0.000224695	0.000223077	0.000182583	0.000199399	0.000277101	0.000225167	0.000197208	0.00022603	0.000325297	0.000395925	0.000481889	0.0767968	0.0770909	0.107132	0.0945096	0.0938289	0.0938289	0.105711	0.0934519	0.0938098
					36	0.751973	0.664771	1.33463	1.62441	0.927358	0.818095	0.429217	0.522303	0.40393	0.491298	0.0774986	0.098122	-9.29065e-06	8.7485e-06	5.38616e-07	-5.32432e-07	9.31386e-06	-8.77712e-06	-2.51271e-06	2.46011e-06	2.52027e-06	-2.46922e-06	-4.03049e-09	4.80483e-09	0.000224695	0.000223077	0.000182583	0.000199399	0.000277101	0.000225168	0.000197208	0.00022603	0.000325297	0.000395925	0.000481889	0.0767968	0.0770908	0.107132	0.0945094	0.0938289	0.0938289	0.105711	0.0934521	0.0938098
					36.1	0.751972	0.664772	1.33463	1.62441	0.927359	0.818094	0.429217	0.522304	0.40393	0.491297	0.0774986	0.098122	-9.01512e-06	8.48907e-06	5.22631e-07	-5.16653e-07	9.03765e-06	-8.51682e-06	-2.43819e-06	2.38715e-06	2.44553e-06	-2.39599e-06	-3.91088e-09	4.66242e-09	0.000224694	0.000223076	0.000182583	0.000199398	0.000277101	0.000225168	0.000197208	0.00022603	0.000325297	0.000395925	0.000481889	0.0767969	0.0770908	0.107132	0.0945092	0.0938288	0.0938288	0.105711	0.0934522	0.0938099
					36.2	0.751971	0.664773	1.33463	1.62441	0.92736	0.818093	0.429217	0.522304	0.40393	0.491297	0.0774986	0.098122	-8.74777e-06	8.23732e-06	5.0712e-07	-5.01341e-07	8.76964e-06	-8.26424e-06	-2.36588e-06	2.31636e-06	2.373e-06	-2.32494e-06	-3.79483e-09	4.52422e-09	0.000224694	0.000223076	0.000182583	0.000199398	0.000277101	0.000225169	0.000197208	0.00022603	0.000325297	0.000395925	0.000481889	0.0767969	0.0770907	0.107132	0.0945091	0.0938287	0.0938287	0.105711	0.0934524	0.0938099
					36.3	0.751971	0.664774	1.33463	1.62441	0.927361	0.818093	0.429217	0.522304	0.403931	0.491297	0.0774986	0.098122	-8.48834e-06	7.99304e-06	4.9207e-07	-4.86482e-07	8.50957e-06	-8.01916e-06	-2.29572e-06	2.24767e-06	2.30263e-06	-2.25599e-06	-3.68222e-09	4.39012e-09	0.000224693	0.000223076	0.000182583	0.000199398	0.000277101	0.000225169	0.000197209	0.00022603	0.000325297	0.000395925	0.000481889	0.076797	0.0770907	0.107132	0.0945089	0.0938287	0.0938287	0.105711	0.0934526	0.09381
					36.4	0.75197	0.664774	1.33463	1.62441	0.927362	0.818092	0.429216	0.522304	0.403931	0.491297	0.0774986	0.098122	-8.2366e-06	7.75601e-06	4.77467e-07	-4.72063e-07	8.25722e-06	-7.78134e-06	-2.22764e-06	2.18101e-06	2.23434e-06	-2.18909e-06	-3.57295e-09	4.25999e-09	0.000224693	0.000223076	0.000182583	0.000199398	0.000277101	0.00022517	0.000197209	0.000226031	0.000325297	0.000395925	0.000481889	0.076797	0.0770907	0.107132	0.0945088	0.0938286	0.0938286	0.10571	0.0934527	0.09381
					36.5	0.751969	0.664775	1.33463	1.62441	0.927362	0.818091	0.429216	0.522305	0.403931	0.491296	0.0774986	0.098122	-7.99233e-06	7.526e-06	4.63298e-07	-4.58072e-07	8.01235e-06	-7.55057e-06	-2.16158e-06	2.11633e-06	2.16808e-06	-2.12417e-06	-3.46693e-09	4.13372e-09	0.000224692	0.000223075	0.000182583	0.000199398	0.000277101	0.00022517	0.000197209	0.000226031	0.000325297	0.000395925	0.000481889	0.0767971	0.0770906	0.107132	0.0945087	0.0938286	0.0938286	0.10571	0.0934529	0.09381
					36.6	0.751968	0.664776	1.33463	1.62441	0.927363	0.81809	0.429216	0.522305	0.403931	0.491296	0.0774986	0.098122	-7.75531e-06	7.30281e-06	4.4955e-07	-4.44495e-07	7.77474e-06	-7.32665e-06	-2.09747e-06	2.05357e-06	2.10379e-06	-2.06117e-06	-3.36405e-09	4.01118e-09	0.000224692	0.000223075	0.000182583	0.000199397	0.000277101	0.000225171	0.000197209	0.000226031	0.000325297	0.000395925	0.000481889	0.0767971	0.0770906	0.107132	0.0945085	0.0938285	0.0938285	0.10571	0.093453	0.0938101
					36.7	0.751967	0.664777	1.33463	1.62441	0.927364	0.81809	0.429216	0.522305	0.403931	0.491296	0.0774986	0.098122	-7.52532e-06	7.08625e-06	4.3621e-07	-4.3132e-07	7.54417e-06	-7.10936e-06	-2.03527e-06	1.99267e-06	2.0414e-06	-2.00005e-06	-3.26423e-09	3.89228e-09	0.000224691	0.000223075	0.000182583	0.000199397	0.000277101	0.000225171	0.000197209	0.000226031	0.000325297	0.000395925	0.000481889	0.0767972	0.0770905	0.107132	0.0945084	0.0938285	0.0938285	0.10571	0.0934532	0.0938101
					36.8	0.751967	0.664777	1.33463	1.62441	0.927365	0.818089	0.429215	0.522305	0.403932	0.491296	0.0774986	0.098122	-7.30214e-06	6.8761e-06	4.23265e-07	-4.18536e-07	7.32045e-06	-6.89853e-06	-1.97491e-06	1.93357e-06	1.98086e-06	-1.94073e-06	-3.16738e-09	3.7769e-09	0.000224691	0.000223075	0.000182584	0.000199397	0.000277101	0.000225172	0.00019721	0.000226031	0.000325297	0.000395925	0.000481889	0.0767972	0.0770905	0.107132	0.0945083	0.0938284	0.0938284	0.10571	0.0934533	0.0938102
					36.9	0.751966	0.664778	1.33463	1.62441	0.927366	0.818088	0.429215	0.522305	0.403932	0.491296	0.0774986	0.098122	-7.08559e-06	6.67219e-06	4.10706e-07	-4.0613e-07	7.10336e-06	-6.69394e-06	-1.91635e-06	1.87623e-06	1.92211e-06	-1.88318e-06	-3.07339e-09	3.66494e-09	0.000224691	0.000223075	0.000182584	0.000199397	0.000277101	0.000225172	0.00019721	0.000226032	0.000325297	0.000395925	0.000481889	0.0767973	0.0770905	0.107132	0.0945081	0.0938284	0.0938284	0.10571	0.0934534	0.0938102
					37	0.751965	0.664779	1.33463	1.62441	0.927366	0.818087	0.429215	0.522306	0.403932	0.491295	0.0774986	0.098122	-6.87545e-06	6.47432e-06	3.98519e-07	-3.94092e-07	6.8927e-06	-6.49542e-06	-1.85952e-06	1.82059e-06	1.86511e-06	-1.82733e-06	-2.9822e-09	3.5563e-09	0.00022469	0.000223074	0.000182584	0.000199397	0.000277101	0.000225172	0.00019721	0.000226032	0.000325297	0.000395925	0.000481889	0.0767973	0.0770904	0.107132	0.094508	0.0938283	0.0938283	0.10571	0.0934535	0.0938102
					37.1	0.751964	0.664779	1.33463	1.62441	0.927367	0.818087	0.429215	0.522306	0.403932	0.491295	0.0774986	0.098122	-6.67155e-06	6.28232e-06	3.86694e-07	-3.8241e-07	6.6883e-06	-6.30279e-06	-1.80437e-06	1.7666e-06	1.8098e-06	-1.77314e-06	-2.89372e-09	3.45088e-09	0.00022469	0.000223074	0.000182584	0.000199397	0.000277101	0.000225173	0.00019721	0.000226032	0.000325297	0.000395925	0.000481889	0.0767974	0.0770904	0.107132	0.0945079	0.0938283	0.0938283	0.10571	0.0934537	0.0938103
					37.2	0.751964	0.66478	1.33463	1.62441	0.927368	0.818086	0.429215	0.522306	0.403932	0.491295	0.0774986	0.098122	-6.4737e-06	6.09602e-06	3.7522e-07	-3.71075e-07	6.48995e-06	-6.11588e-06	-1.75086e-06	1.71421e-06	1.75613e-06	-1.72056e-06	-2.80786e-09	3.34858e-09	0.000224689	0.000223074	0.000182584	0.000199396	0.000277101	0.000225173	0.00019721	0.000226032	0.000325297	0.000395925	0.000481889	0.0767974	0.0770904	0.107132	0.0945078	0.0938283	0.0938283	0.10571	0.0934538	0.0938103
					37.3	0.751963	0.664781	1.33463	1.62441	0.927368	0.818086	0.429215	0.522306	0.403933	0.491295	0.0774986	0.098122	-6.28171e-06	5.91524e-06	3.64086e-07	-3.60075e-07	6.29749e-06	-5.9345e-06	-1.69894e-06	1.66337e-06	1.70405e-06	-1.66953e-06	-2.72455e-09	3.24931e-09	0.000224689	0.000223074	0.000182584	0.000199396	0.000277101	0.000225174	0.000197211	0.000226032	0.000325297	0.000395925	0.000481889	0.0767974	0.0770904	0.107132	0.0945077	0.0938282	0.0938282	0.10571	0.0934539	0.0938103
					37.4	0.751963	0.664781	1.33463	1.62441	0.927369	0.818085	0.429214	0.522306	0.403933	0.491295	0.0774986	0.098122	-6.09542e-06	5.73982e-06	3.53284e-07	-3.49401e-07	6.11073e-06	-5.75851e-06	-1.64855e-06	1.61404e-06	1.65351e-06	-1.62002e-06	-2.64372e-09	3.15299e-09	0.000224689	0.000223074	0.000182584	0.000199396	0.000277101	0.000225174	0.000197211	0.000226033	0.000325297	0.000395925	0.000481889	0.0767975	0.0770903	0.107132	0.0945076	0.0938282	0.0938282	0.10571	0.093454	0.0938104
					37.5	0.751962	0.664782	1.33463	1.62441	0.92737	0.818084	0.429214	0.522306	0.403933	0.491294	0.0774986	0.098122	-5.91465e-06	5.5696e-06	3.42801e-07	-3.39044e-07	5.92952e-06	-5.58773e-06	-1.59966e-06	1.56618e-06	1.60448e-06	-1.57198e-06	-2.56528e-09	3.05951e-09	0.000224688	0.000223073	0.000182584	0.000199396	0.000277101	0.000225174	0.000197211	0.000226033	0.000325297	0.000395925	0.000481889	0.0767975	0.0770903	0.107132	0.0945075	0.0938281	0.0938281	0.10571	0.0934541	0.0938104
					37.6	0.751961	0.664782	1.33463	1.62441	0.92737	0.818084	0.429214	0.522307	0.403933	0.491294	0.0774986	0.098122	-5.73924e-06	5.40443e-06	3.3263e-07	-3.28994e-07	5.75367e-06	-5.42202e-06	-1.55222e-06	1.51973e-06	1.55689e-06	-1.52536e-06	-2.48917e-09	2.96881e-09	0.000224688	0.000223073	0.000182584	0.000199396	0.000277101	0.000225175	0.000197211	0.000226033	0.000325297	0.000395925	0.000481889	0.0767976	0.0770903	0.107132	0.0945074	0.0938281	0.0938281	0.10571	0.0934542	0.0938104
					37.7	0.751961	0.664783	1.33463	1.62441	0.927371	0.818083	0.429214	0.522307	0.403933	0.491294	0.0774986	0.098122	-5.56904e-06	5.24416e-06	3.22761e-07	-3.19241e-07	5.58304e-06	-5.26122e-06	-1.50619e-06	1.47466e-06	1.51072e-06	-1.48012e-06	-2.41532e-09	2.8808e-09	0.000224688	0.000223073	0.000182584	0.000199396	0.000277101	0.000225175	0.000197211	0.000226033	0.000325297	0.000395925	0.000481889	0.0767976	0.0770902	0.107132	0.0945073	0.0938281	0.0938281	0.10571	0.0934543	0.0938105
					37.8	0.75196	0.664783	1.33463	1.62441	0.927371	0.818083	0.429214	0.522307	0.403933	0.491294	0.0774986	0.098122	-5.40388e-06	5.08864e-06	3.13185e-07	-3.09777e-07	5.41748e-06	-5.10519e-06	-1.46152e-06	1.43093e-06	1.46592e-06	-1.43623e-06	-2.34366e-09	2.79539e-09	0.000224687	0.000223073	0.000182584	0.000199396	0.000277101	0.000225175	0.000197211	0.000226033	0.000325297	0.000395926	0.000481889	0.0767976	0.0770902	0.107132	0.0945072	0.093828	0.093828	0.10571	0.0934544	0.0938105
					37.9	0.75196	0.664784	1.33463	1.62441	0.927372	0.818082	0.429214	0.522307	0.403933	0.491294	0.0774986	0.098122	-5.24362e-06	4.93774e-06	3.03893e-07	-3.00594e-07	5.25682e-06	-4.95379e-06	-1.41818e-06	1.38849e-06	1.42245e-06	-1.39364e-06	-2.27413e-09	2.71252e-09	0.000224687	0.000223073	0.000182584	0.000199396	0.000277101	0.000225175	0.000197212	0.000226033	0.000325297	0.000395926	0.000481889	0.0767977	0.0770902	0.107133	0.0945071	0.093828	0.093828	0.10571	0.0934545	0.0938105
					38	0.751959	0.664784	1.33463	1.62441	0.927372	0.818082	0.429213	0.522307	0.403934	0.491294	0.0774986	0.098122	-5.08812e-06	4.79131e-06	2.94877e-07	-2.91683e-07	5.10092e-06	-4.80688e-06	-1.37612e-06	1.34732e-06	1.38026e-06	-1.35231e-06	-2.20667e-09	2.6321e-09	0.000224687	0.000223072	0.000182584	0.000199395	0.000277101	0.000225176	0.000197212	0.000226033	0.000325297	0.000395926	0.000481889	0.0767977	0.0770902	0.107133	0.094507	0.093828	0.093828	0.10571	0.0934546	0.0938106
					38.1	0.751959	0.664785	1.33463	1.62441	0.927373	0.818081	0.429213	0.522307	0.403934	0.491294	0.0774986	0.098122	-4.93722e-06	4.64922e-06	2.86129e-07	-2.83036e-07	4.94965e-06	-4.66433e-06	-1.33531e-06	1.30736e-06	1.33933e-06	-1.3122e-06	-2.1412e-09	2.55407e-09	0.000224687	0.000223072	0.000182584	0.000199395	0.000277101	0.000225176	0.000197212	0.000226034	0.000325297	0.000395926	0.000481889	0.0767977	0.0770902	0.107133	0.0945069	0.0938279	0.0938279	0.105709	0.0934547	0.0938106
					38.2	0.751958	0.664785	1.33463	1.62441	0.927373	0.818081	0.429213	0.522307	0.403934	0.491293	0.0774986	0.098122	-4.7908e-06	4.51134e-06	2.7764e-07	-2.74645e-07	4.80287e-06	-4.526e-06	-1.29571e-06	1.26859e-06	1.29961e-06	-1.27329e-06	-2.07768e-09	2.47835e-09	0.000224686	0.000223072	0.000182584	0.000199395	0.000277101	0.000225176	0.000197212	0.000226034	0.000325297	0.000395926	0.000481889	0.0767978	0.0770901	0.107133	0.0945068	0.0938279	0.0938279	0.105709	0.0934548	0.0938106
					38.3	0.751958	0.664786	1.33463	1.62441	0.927374	0.81808	0.429213	0.522308	0.403934	0.491293	0.0774986	0.098122	-4.64873e-06	4.37756e-06	2.69403e-07	-2.66503e-07	4.66044e-06	-4.39178e-06	-1.25729e-06	1.23097e-06	1.26107e-06	-1.23553e-06	-2.01604e-09	2.40487e-09	0.000224686	0.000223072	0.000182584	0.000199395	0.000277101	0.000225177	0.000197212	0.000226034	0.000325297	0.000395926	0.000481889	0.0767978	0.0770901	0.107133	0.0945068	0.0938279	0.0938279	0.105709	0.0934549	0.0938106
					38.4	0.751957	0.664786	1.33463	1.62441	0.927374	0.81808	0.429213	0.522308	0.403934	0.491293	0.0774986	0.098122	-4.51086e-06	4.24774e-06	2.61411e-07	-2.58602e-07	4.52223e-06	-4.26153e-06	-1.22e-06	1.19446e-06	1.22367e-06	-1.19889e-06	-1.95623e-09	2.33357e-09	0.000224686	0.000223072	0.000182584	0.000199395	0.000277101	0.000225177	0.000197212	0.000226034	0.000325297	0.000395926	0.000481889	0.0767978	0.0770901	0.107133	0.0945067	0.0938278	0.0938278	0.105709	0.093455	0.0938107
					38.5	0.751957	0.664787	1.33463	1.62441	0.927375	0.818079	0.429213	0.522308	0.403934	0.491293	0.0774986	0.098122	-4.37709e-06	4.12177e-06	2.53655e-07	-2.50935e-07	4.38812e-06	-4.13515e-06	-1.18382e-06	1.15904e-06	1.18738e-06	-1.16333e-06	-1.8982e-09	2.26438e-09	0.000224686	0.000223072	0.000182584	0.000199395	0.000277101	0.000225177	0.000197212	0.000226034	0.000325297	0.000395926	0.000481889	0.0767978	0.0770901	0.107133	0.0945066	0.0938278	0.0938278	0.105709	0.0934551	0.0938107
					38.6	0.751956	0.664787	1.33463	1.62441	0.927375	0.818079	0.429213	0.522308	0.403934	0.491293	0.0774986	0.098122	-4.24728e-06	3.99954e-06	2.4613e-07	-2.43496e-07	4.25799e-06	-4.01252e-06	-1.14871e-06	1.12467e-06	1.15217e-06	-1.12883e-06	-1.84189e-09	2.19725e-09	0.000224685	0.000223072	0.000182584	0.000199395	0.000277101	0.000225177	0.000197212	0.000226034	0.000325297	0.000395926	0.000481889	0.0767979	0.07709	0.107133	0.0945065	0.0938278	0.0938278	0.105709	0.0934551	0.0938107
					38.7	0.751956	0.664788	1.33463	1.62441	0.927376	0.818079	0.429213	0.522308	0.403935	0.491293	0.0774986	0.098122	-4.12132e-06	3.88093e-06	2.38828e-07	-2.36277e-07	4.13171e-06	-3.89352e-06	-1.11465e-06	1.09131e-06	1.118e-06	-1.09536e-06	-1.78725e-09	2.1321e-09	0.000224685	0.000223071	0.000182584	0.000199395	0.000277101	0.000225178	0.000197213	0.000226034	0.000325297	0.000395926	0.000481889	0.0767979	0.07709	0.107133	0.0945065	0.0938278	0.0938278	0.105709	0.0934552	0.0938107
					38.8	0.751955	0.664788	1.33463	1.62441	0.927376	0.818078	0.429212	0.522308	0.403935	0.491293	0.0774986	0.098122	-3.9991e-06	3.76584e-06	2.31743e-07	-2.29272e-07	4.00918e-06	-3.77806e-06	-1.08159e-06	1.05895e-06	1.08485e-06	-1.06287e-06	-1.73423e-09	2.06889e-09	0.000224685	0.000223071	0.000182584	0.000199395	0.000277101	0.000225178	0.000197213	0.000226034	0.000325297	0.000395926	0.000481889	0.0767979	0.07709	0.107133	0.0945064	0.0938277	0.0938277	0.105709	0.0934553	0.0938107
					38.9	0.751955	0.664788	1.33463	1.62441	0.927376	0.818078	0.429212	0.522308	0.403935	0.491293	0.0774986	0.098122	-3.8805e-06	3.65416e-06	2.24869e-07	-2.22475e-07	3.89029e-06	-3.66602e-06	-1.04952e-06	1.02755e-06	1.05267e-06	-1.03135e-06	-1.68279e-09	2.00755e-09	0.000224685	0.000223071	0.000182584	0.000199395	0.000277101	0.000225178	0.000197213	0.000226034	0.000325297	0.000395926	0.000481889	0.0767979	0.07709	0.107133	0.0945063	0.0938277	0.0938277	0.105709	0.0934554	0.0938108
					39	0.751955	0.664789	1.33463	1.62441	0.927377	0.818078	0.429212	0.522308	0.403935	0.491293	0.0774986	0.098122	-3.76542e-06	3.54579e-06	2.18198e-07	-2.15879e-07	3.77492e-06	-3.5573e-06	-1.01839e-06	9.97074e-07	1.02146e-06	-1.00077e-06	-1.63287e-09	1.94803e-09	0.000224684	0.000223071	0.000182584	0.000199394	0.000277101	0.000225178	0.000197213	0.000226035	0.000325297	0.000395926	0.000481889	0.076798	0.07709	0.107133	0.0945063	0.0938277	0.0938277	0.105709	0.0934554	0.0938108
					39.1	0.751954	0.664789	1.33463	1.62441	0.927377	0.818077	0.429212	0.522308	0.403935	0.491292	0.0774986	0.098122	-3.65375e-06	3.44064e-06	2.11725e-07	-2.09478e-07	3.66297e-06	-3.4518e-06	-9.88191e-07	9.67505e-07	9.91164e-07	-9.71089e-07	-1.58443e-09	1.89027e-09	0.000224684	0.000223071	0.000182584	0.000199394	0.000277101	0.000225179	0.000197213	0.000226035	0.000325297	0.000395926	0.000481889	0.076798	0.07709	0.107133	0.0945062	0.0938277	0.0938277	0.105709	0.0934555	0.0938108
					39.2	0.751954	0.664789	1.33463	1.62441	0.927378	0.818077	0.429212	0.522309	0.403935	0.491292	0.0774986	0.098122	-3.5454e-06	3.3386e-06	2.05444e-07	-2.03268e-07	3.55434e-06	-3.34943e-06	-9.58886e-07	9.38812e-07	9.6177e-07	-9.4229e-07	-1.53743e-09	1.83422e-09	0.000224684	0.000223071	0.000182584	0.000199394	0.000277101	0.000225179	0.000197213	0.000226035	0.000325297	0.000395926	0.000481889	0.076798	0.0770899	0.107133	0.0945061	0.0938276	0.0938276	0.105709	0.0934556	0.0938108
					39.3	0.751954	0.66479	1.33463	1.62441	0.927378	0.818077	0.429212	0.522309	0.403935	0.491292	0.0774986	0.098122	-3.44025e-06	3.2396e-06	1.9935e-07	-1.97241e-07	3.44894e-06	-3.2501e-06	-9.30449e-07	9.10971e-07	9.33248e-07	-9.14346e-07	-1.49183e-09	1.77984e-09	0.000224684	0.000223071	0.000182584	0.000199394	0.000277101	0.000225179	0.000197213	0.000226035	0.000325297	0.000395926	0.000481889	0.076798	0.0770899	0.107133	0.0945061	0.0938276	0.0938276	0.105709	0.0934556	0.0938108
					39.4	0.751953	0.66479	1.33463	1.62441	0.927378	0.818076	0.429212	0.522309	0.403935	0.491292	0.0774986	0.098122	-3.33823e-06	3.14352e-06	1.93436e-07	-1.91393e-07	3.34666e-06	-3.15372e-06	-9.02856e-07	8.83955e-07	9.05572e-07	-8.8723e-07	-1.44757e-09	1.72707e-09	0.000224684	0.000223071	0.000182584	0.000199394	0.000277101	0.000225179	0.000197213	0.000226035	0.000325297	0.000395926	0.000481889	0.076798	0.0770899	0.107133	0.094506	0.0938276	0.0938276	0.105709	0.0934557	0.0938109
					39.5	0.751953	0.66479	1.33463	1.62441	0.927379	0.818076	0.429212	0.522309	0.403935	0.491292	0.0774986	0.098122	-3.23923e-06	3.0503e-06	1.87698e-07	-1.85719e-07	3.24741e-06	-3.06019e-06	-8.76081e-07	8.57741e-07	8.78716e-07	-8.60919e-07	-1.40463e-09	1.67586e-09	0.000224683	0.000223071	0.000182584	0.000199394	0.000277101	0.000225179	0.000197213	0.000226035	0.000325297	0.000395926	0.000481889	0.0767981	0.0770899	0.107133	0.094506	0.0938276	0.0938276	0.105709	0.0934558	0.0938109
					39.6	0.751953	0.664791	1.33463	1.62441	0.927379	0.818076	0.429212	0.522309	0.403935	0.491292	0.0774986	0.098122	-3.14317e-06	2.95984e-06	1.8213e-07	-1.80212e-07	3.15111e-06	-2.96944e-06	-8.501e-07	8.32304e-07	8.52657e-07	-8.35387e-07	-1.36297e-09	1.62617e-09	0.000224683	0.00022307	0.000182584	0.000199394	0.000277101	0.000225179	0.000197213	0.000226035	0.000325297	0.000395926	0.000481888	0.0767981	0.0770899	0.107133	0.0945059	0.0938276	0.0938276	0.105709	0.0934558	0.0938109
					39.7	0.751952	0.664791	1.33463	1.62441	0.927379	0.818075	0.429212	0.522309	0.403935	0.491292	0.0774986	0.098122	-3.04995e-06	2.87207e-06	1.76728e-07	-1.74869e-07	3.05766e-06	-2.88137e-06	-8.24889e-07	8.07621e-07	8.27371e-07	-8.10613e-07	-1.32254e-09	1.57795e-09	0.000224683	0.00022307	0.000182584	0.000199394	0.000277101	0.00022518	0.000197214	0.000226035	0.000325297	0.000395926	0.000481888	0.0767981	0.0770899	0.107133	0.0945058	0.0938275	0.0938275	0.105709	0.0934559	0.0938109
					39.8	0.751952	0.664791	1.33463	1.62441	0.927379	0.818075	0.429212	0.522309	0.403936	0.491292	0.0774986	0.098122	-2.9595e-06	2.78689e-06	1.71485e-07	-1.69684e-07	2.96698e-06	-2.79592e-06	-8.00427e-07	7.8367e-07	8.02834e-07	-7.86574e-07	-1.28331e-09	1.53116e-09	0.000224683	0.00022307	0.000182584	0.000199394	0.000277101	0.00022518	0.000197214	0.000226035	0.000325297	0.000395926	0.000481888	0.0767981	0.0770899	0.107133	0.0945058	0.0938275	0.0938275	0.105709	0.0934559	0.0938109
					39.9	0.751952	0.664791	1.33463	1.62441	0.92738	0.818075	0.429211	0.522309	0.403936	0.491292	0.0774986	0.098122	-2.87174e-06	2.70425e-06	1.66398e-07	-1.64653e-07	2.87899e-06	-2.71301e-06	-7.76689e-07	7.6043e-07	7.79025e-07	-7.63247e-07	-1.24524e-09	1.48576e-09	0.000224683	0.00022307	0.000182584	0.000199394	0.000277101	0.00022518	0.000197214	0.000226035	0.000325297	0.000395926	0.000481888	0.0767981	0.0770898	0.107133	0.0945057	0.0938275	0.0938275	0.105709	0.093456	0.0938109
					40	0.751951	0.664792	1.33463	1.62441	0.92738	0.818074	0.429211	0.522309	0.403936	0.491292	0.0774986	0.098122	-2.78657e-06	2.62405e-06	1.61463e-07	-1.59771e-07	2.79361e-06	-2.63255e-06	-7.53656e-07	7.37879e-07	7.55923e-07	-7.40612e-07	-1.20831e-09	1.44171e-09	0.000224683	0.00022307	0.000182584	0.000199394	0.000277101	0.00022518	0.000197214	0.000226035	0.000325297	0.000395926	0.000481888	0.0767982	0.0770898	0.107133	0.0945057	0.0938275	0.0938275	0.105709	0.093456	0.093811
					40.1	0.751951	0.664792	1.33463	1.62441	0.92738	0.818074	0.429211	0.522309	0.403936	0.491292	0.0774986	0.098122	-2.70393e-06	2.54623e-06	1.56673e-07	-1.55034e-07	2.71077e-06	-2.55448e-06	-7.31305e-07	7.15996e-07	7.33505e-07	-7.18649e-07	-1.17247e-09	1.39896e-09	0.000224682	0.00022307	0.000182584	0.000199394	0.0002771	0.00022518	0.000197214	0.000226035	0.000325297	0.000395926	0.000481888	0.0767982	0.0770898	0.107133	0.0945057	0.0938275	0.0938275	0.105709	0.0934561	0.093811
					40.2	0.751951	0.664792	1.33463	1.62441	0.927381	0.818074	0.429211	0.522309	0.403936	0.491292	0.0774986	0.098122	-2.62374e-06	2.47072e-06	1.52026e-07	-1.50437e-07	2.63038e-06	-2.47872e-06	-7.09618e-07	6.94763e-07	7.11752e-07	-6.97337e-07	-1.13769e-09	1.35748e-09	0.000224682	0.00022307	0.000182584	0.000199394	0.0002771	0.00022518	0.000197214	0.000226035	0.000325297	0.000395926	0.000481888	0.0767982	0.0770898	0.107133	0.0945056	0.0938275	0.0938275	0.105709	0.0934561	0.093811
					40.3	0.751951	0.664793	1.33463	1.62441	0.927381	0.818074	0.429211	0.522309	0.403936	0.491291	0.0774986	0.098122	-2.54593e-06	2.39745e-06	1.47516e-07	-1.45977e-07	2.55237e-06	-2.40521e-06	-6.88574e-07	6.74159e-07	6.90645e-07	-6.76656e-07	-1.10394e-09	1.31723e-09	0.000224682	0.00022307	0.000182584	0.000199394	0.0002771	0.000225181	0.000197214	0.000226036	0.000325297	0.000395926	0.000481888	0.0767982	0.0770898	0.107133	0.0945056	0.0938274	0.0938274	0.105709	0.0934562	0.093811
					40.4	0.75195	0.664793	1.33463	1.62441	0.927381	0.818073	0.429211	0.52231	0.403936	0.491291	0.0774986	0.098122	-2.47043e-06	2.32635e-06	1.43141e-07	-1.41648e-07	2.47668e-06	-2.33389e-06	-6.68153e-07	6.54166e-07	6.70163e-07	-6.5659e-07	-1.0712e-09	1.27817e-09	0.000224682	0.00022307	0.000182584	0.000199393	0.0002771	0.000225181	0.000197214	0.000226036	0.000325297	0.000395926	0.000481888	0.0767982	0.0770898	0.107133	0.0945055	0.0938274	0.0938274	0.105709	0.0934562	0.093811
					40.5	0.75195	0.664793	1.33463	1.62441	0.927381	0.818073	0.429211	0.52231	0.403936	0.491291	0.0774986	0.098122	-2.39717e-06	2.25736e-06	1.38895e-07	-1.37448e-07	2.40323e-06	-2.26467e-06	-6.48339e-07	6.34766e-07	6.50289e-07	-6.37118e-07	-1.03943e-09	1.24027e-09	0.000224682	0.00022307	0.000182584	0.000199393	0.0002771	0.000225181	0.000197214	0.000226036	0.000325297	0.000395926	0.000481888	0.0767982	0.0770898	0.107133	0.0945055	0.0938274	0.0938274	0.105709	0.0934563	0.093811
					40.6	0.75195	0.664793	1.33463	1.62441	0.927382	0.818073	0.429211	0.52231	0.403936	0.491291	0.0774986	0.098122	-2.32608e-06	2.19042e-06	1.34775e-07	-1.33373e-07	2.33196e-06	-2.19751e-06	-6.29112e-07	6.15942e-07	6.31004e-07	-6.18224e-07	-1.00859e-09	1.2035e-09	0.000224682	0.00022307	0.000182584	0.000199393	0.0002771	0.000225181	0.000197214	0.000226036	0.000325297	0.000395926	0.000481888	0.0767983	0.0770898	0.107133	0.0945054	0.0938274	0.0938274	0.105709	0.0934563	0.093811
					40.7	0.75195	0.664793	1.33463	1.62441	0.927382	0.818073	0.429211	0.52231	0.403936	0.491291	0.0774986	0.098122	-2.2571e-06	2.12546e-06	1.30777e-07	-1.29418e-07	2.26281e-06	-2.13234e-06	-6.10455e-07	5.97675e-07	6.12291e-07	-5.9989e-07	-9.78679e-10	1.16781e-09	0.000224682	0.00022307	0.000182584	0.000199393	0.0002771	0.000225181	0.000197214	0.000226036	0.000325297	0.000395926	0.000481888	0.0767983	0.0770897	0.107133	0.0945054	0.0938274	0.0938274	0.105709	0.0934563	0.093811
					40.8	0.751949	0.664794	1.33463	1.62441	0.927382	0.818073	0.429211	0.52231	0.403936	0.491291	0.0774986	0.098122	-2.19016e-06	2.06243e-06	1.26898e-07	-1.25581e-07	2.1957e-06	-2.0691e-06	-5.92351e-07	5.79951e-07	5.94133e-07	-5.82099e-07	-9.49651e-10	1.13318e-09	0.000224681	0.000223069	0.000182584	0.000199393	0.0002771	0.000225181	0.000197214	0.000226036	0.000325297	0.000395926	0.000481888	0.0767983	0.0770897	0.107133	0.0945054	0.0938274	0.0938274	0.105709	0.0934564	0.0938111
					40.9	0.751949	0.664794	1.33463	1.62441	0.927382	0.818072	0.429211	0.52231	0.403936	0.491291	0.0774986	0.098122	-2.12521e-06	2.00127e-06	1.23134e-07	-1.21857e-07	2.13059e-06	-2.00774e-06	-5.74784e-07	5.62752e-07	5.76513e-07	-5.64837e-07	-9.21483e-10	1.09958e-09	0.000224681	0.000223069	0.000182584	0.000199393	0.0002771	0.000225181	0.000197214	0.000226036	0.000325297	0.000395926	0.000481888	0.0767983	0.0770897	0.107133	0.0945053	0.0938273	0.0938273	0.105709	0.0934564	0.0938111
					41	0.751949	0.664794	1.33463	1.62441	0.927383	0.818072	0.429211	0.52231	0.403936	0.491291	0.0774986	0.098122	-2.06218e-06	1.94192e-06	1.19482e-07	-1.18244e-07	2.0674e-06	-1.9482e-06	-5.57739e-07	5.46063e-07	5.59416e-07	-5.48086e-07	-8.94152e-10	1.06698e-09	0.000224681	0.000223069	0.000182584	0.000199393	0.0002771	0.000225182	0.000197214	0.000226036	0.000325297	0.000395926	0.000481888	0.0767983	0.0770897	0.107133	0.0945053	0.0938273	0.0938273	0.105709	0.0934565	0.0938111
					41.1	0.751949	0.664794	1.33463	1.62441	0.927383	0.818072	0.429211	0.52231	0.403936	0.491291	0.0774986	0.098122	-2.00103e-06	1.88433e-06	1.15938e-07	-1.14738e-07	2.00609e-06	-1.89042e-06	-5.41198e-07	5.29869e-07	5.42826e-07	-5.31832e-07	-8.67631e-10	1.03534e-09	0.000224681	0.000223069	0.000182584	0.000199393	0.0002771	0.000225182	0.000197215	0.000226036	0.000325297	0.000395926	0.000481888	0.0767983	0.0770897	0.107133	0.0945053	0.0938273	0.0938273	0.105709	0.0934565	0.0938111
					41.2	0.751948	0.664794	1.33463	1.62441	0.927383	0.818072	0.429211	0.52231	0.403937	0.491291	0.0774986	0.098122	-1.94168e-06	1.82845e-06	1.12499e-07	-1.11336e-07	1.9466e-06	-1.83436e-06	-5.25149e-07	5.14155e-07	5.26728e-07	-5.1606e-07	-8.41897e-10	1.00464e-09	0.000224681	0.000223069	0.000182584	0.000199393	0.0002771	0.000225182	0.000197215	0.000226036	0.000325297	0.000395926	0.000481888	0.0767983	0.0770897	0.107133	0.0945052	0.0938273	0.0938273	0.105709	0.0934565	0.0938111
					41.3	0.751948	0.664795	1.33463	1.62441	0.927383	0.818072	0.429211	0.52231	0.403937	0.491291	0.0774986	0.098122	-1.8841e-06	1.77422e-06	1.09163e-07	-1.08034e-07	1.88887e-06	-1.77996e-06	-5.09575e-07	4.98907e-07	5.11108e-07	-5.00756e-07	-8.16926e-10	9.74847e-10	0.000224681	0.000223069	0.000182584	0.000199393	0.0002771	0.000225182	0.000197215	0.000226036	0.000325297	0.000395926	0.000481888	0.0767983	0.0770897	0.107133	0.0945052	0.0938273	0.0938273	0.105709	0.0934566	0.0938111
					41.4	0.751948	0.664795	1.33463	1.62441	0.927383	0.818071	0.42921	0.52231	0.403937	0.491291	0.0774986	0.098122	-1.82823e-06	1.72161e-06	1.05925e-07	-1.04831e-07	1.83285e-06	-1.72718e-06	-4.94463e-07	4.84112e-07	4.9595e-07	-4.85905e-07	-7.92696e-10	9.4594e-10	0.000224681	0.000223069	0.000182584	0.000199393	0.0002771	0.000225182	0.000197215	0.000226036	0.000325297	0.000395926	0.000481888	0.0767984	0.0770897	0.107133	0.0945052	0.0938273	0.0938273	0.105709	0.0934566	0.0938111
					41.5	0.751948	0.664795	1.33463	1.62441	0.927384	0.818071	0.42921	0.52231	0.403937	0.491291	0.0774986	0.098122	-1.77401e-06	1.67055e-06	1.02783e-07	-1.01723e-07	1.7785e-06	-1.67595e-06	-4.79799e-07	4.69755e-07	4.81242e-07	-4.71495e-07	-7.69185e-10	9.1789e-10	0.000224681	0.000223069	0.000182584	0.000199393	0.0002771	0.000225182	0.000197215	0.000226036	0.000325297	0.000395926	0.000481888	0.0767984	0.0770897	0.107133	0.0945051	0.0938273	0.0938273	0.105709	0.0934566	0.0938111
					41.6	0.751948	0.664795	1.33463	1.62441	0.927384	0.818071	0.42921	0.52231	0.403937	0.491291	0.0774986	0.098122	-1.7214e-06	1.62101e-06	9.97344e-08	-9.87063e-08	1.72576e-06	-1.62625e-06	-4.6557e-07	4.55824e-07	4.66971e-07	-4.57513e-07	-7.46371e-10	8.90672e-10	0.000224681	0.000223069	0.000182584	0.000199393	0.0002771	0.000225182	0.000197215	0.000226036	0.000325297	0.000395926	0.000481888	0.0767984	0.0770897	0.107133	0.0945051	0.0938273	0.0938273	0.105709	0.0934567	0.0938111
					41.7	0.751948	0.664795	1.33463	1.62441	0.927384	0.818071	0.42921	0.52231	0.403937	0.491291	0.0774986	0.098122	-1.67035e-06	1.57294e-06	9.67763e-08	-9.57795e-08	1.67458e-06	-1.57802e-06	-4.51764e-07	4.42306e-07	4.53122e-07	-4.43945e-07	-7.24234e-10	8.64261e-10	0.00022468	0.000223069	0.000182584	0.000199393	0.0002771	0.000225182	0.000197215	0.000226036	0.000325297	0.000395926	0.000481888	0.0767984	0.0770897	0.107133	0.0945051	0.0938272	0.0938272	0.105709	0.0934567	0.0938111
					41.8	0.751947	0.664795	1.33463	1.62441	0.927384	0.818071	0.42921	0.52231	0.403937	0.491291	0.0774986	0.098122	-1.62081e-06	1.52629e-06	9.39059e-08	-9.29394e-08	1.62492e-06	-1.53123e-06	-4.38366e-07	4.29189e-07	4.39685e-07	-4.30779e-07	-7.02753e-10	8.38633e-10	0.00022468	0.000223069	0.000182584	0.000199393	0.0002771	0.000225182	0.000197215	0.000226036	0.000325297	0.000395926	0.000481888	0.0767984	0.0770896	0.107133	0.094505	0.0938272	0.0938272	0.105709	0.0934567	0.0938112
					41.9	0.751947	0.664796	1.33463	1.62441	0.927384	0.818071	0.42921	0.52231	0.403937	0.491291	0.0774986	0.098122	-1.57275e-06	1.48103e-06	9.11206e-08	-9.01835e-08	1.57673e-06	-1.48582e-06	-4.25366e-07	4.16461e-07	4.26645e-07	-4.18004e-07	-6.8191e-10	8.13765e-10	0.00022468	0.000223069	0.000182584	0.000199393	0.0002771	0.000225182	0.000197215	0.000226036	0.000325297	0.000395926	0.000481888	0.0767984	0.0770896	0.107133	0.094505	0.0938272	0.0938272	0.105709	0.0934568	0.0938112
					42	0.751947	0.664796	1.33463	1.62441	0.927384	0.81807	0.42921	0.52231	0.403937	0.491291	0.0774986	0.098122	-1.5261e-06	1.43711e-06	8.8418e-08	-8.75093e-08	1.52997e-06	-1.44175e-06	-4.12751e-07	4.04111e-07	4.13993e-07	-4.05608e-07	-6.61685e-10	7.89635e-10	0.00022468	0.000223069	0.000182584	0.000199393	0.0002771	0.000225183	0.000197215	0.000226036	0.000325297	0.000395926	0.000481888	0.0767984	0.0770896	0.107133	0.094505	0.0938272	0.0938272	0.105708	0.0934568	0.0938112
					42.1	0.751947	0.664796	1.33463	1.62441	0.927384	0.81807	0.42921	0.52231	0.403937	0.491291	0.0774986	0.098122	-1.48085e-06	1.39449e-06	8.57956e-08	-8.49144e-08	1.4846e-06	-1.399e-06	-4.00511e-07	3.92126e-07	4.01715e-07	-3.93579e-07	-6.4206e-10	7.66219e-10	0.00022468	0.000223069	0.000182584	0.000199393	0.0002771	0.000225183	0.000197215	0.000226036	0.000325297	0.000395926	0.000481888	0.0767984	0.0770896	0.107133	0.094505	0.0938272	0.0938272	0.105708	0.0934568	0.0938112
					42.2	0.751947	0.664796	1.33463	1.62441	0.927385	0.81807	0.42921	0.52231	0.403937	0.49129	0.0774986	0.098122	-1.43693e-06	1.35313e-06	8.32509e-08	-8.23965e-08	1.44057e-06	-1.35751e-06	-3.88633e-07	3.80497e-07	3.89802e-07	-3.81907e-07	-6.23017e-10	7.43498e-10	0.00022468	0.000223069	0.000182584	0.000199393	0.0002771	0.000225183	0.000197215	0.000226037	0.000325297	0.000395926	0.000481888	0.0767984	0.0770896	0.107133	0.0945049	0.0938272	0.0938272	0.105708	0.0934568	0.0938112
					42.3	0.751947	0.664796	1.33463	1.62441	0.927385	0.81807	0.42921	0.52231	0.403937	0.49129	0.0774986	0.098122	-1.39432e-06	1.313e-06	8.07817e-08	-7.99532e-08	1.39785e-06	-1.31725e-06	-3.77108e-07	3.69213e-07	3.78242e-07	-3.70581e-07	-6.04539e-10	7.21451e-10	0.00022468	0.000223069	0.000182584	0.000199393	0.0002771	0.000225183	0.000197215	0.000226037	0.000325297	0.000395926	0.000481888	0.0767984	0.0770896	0.107133	0.0945049	0.0938272	0.0938272	0.105708	0.0934569	0.0938112
					42.4	0.751947	0.664796	1.33463	1.62441	0.927385	0.81807	0.42921	0.52231	0.403937	0.49129	0.0774986	0.098122	-1.35297e-06	1.27407e-06	7.83858e-08	-7.75823e-08	1.35639e-06	-1.27819e-06	-3.65925e-07	3.58264e-07	3.67025e-07	-3.59592e-07	-5.86609e-10	7.00058e-10	0.00022468	0.000223069	0.000182584	0.000199393	0.0002771	0.000225183	0.000197215	0.000226037	0.000325297	0.000395926	0.000481888	0.0767985	0.0770896	0.107133	0.0945049	0.0938272	0.0938272	0.105708	0.0934569	0.0938112
					42.5	0.751946	0.664796	1.33463	1.62441	0.927385	0.81807	0.42921	0.522311	0.403937	0.49129	0.0774986	0.098122	-1.31284e-06	1.23628e-06	7.60609e-08	-7.52818e-08	1.31617e-06	-1.24028e-06	-3.55073e-07	3.47639e-07	3.56141e-07	-3.48928e-07	-5.69211e-10	6.79298e-10	0.00022468	0.000223069	0.000182584	0.000199393	0.0002771	0.000225183	0.000197215	0.000226037	0.000325297	0.000395926	0.000481888	0.0767985	0.0770896	0.107133	0.0945049	0.0938272	0.0938272	0.105708	0.0934569	0.0938112
					42.6	0.751946	0.664797	1.33463	1.62441	0.927385	0.81807	0.42921	0.522311	0.403937	0.49129	0.0774986	0.098122	-1.27391e-06	1.19962e-06	7.3805e-08	-7.30495e-08	1.27714e-06	-1.2035e-06	-3.44543e-07	3.3733e-07	3.45579e-07	-3.3858e-07	-5.52329e-10	6.59155e-10	0.00022468	0.000223069	0.000182584	0.000199393	0.0002771	0.000225183	0.000197215	0.000226037	0.000325297	0.000395926	0.000481888	0.0767985	0.0770896	0.107133	0.0945048	0.0938272	0.0938272	0.105708	0.0934569	0.0938112
					42.7	0.751946	0.664797	1.33463	1.62441	0.927385	0.818069	0.42921	0.522311	0.403937	0.49129	0.0774986	0.098122	-1.23613e-06	1.16404e-06	7.16161e-08	-7.08833e-08	1.23926e-06	-1.16781e-06	-3.34325e-07	3.27326e-07	3.35331e-07	-3.28539e-07	-5.35948e-10	6.39608e-10	0.00022468	0.000223069	0.000182584	0.000199393	0.0002771	0.000225183	0.000197215	0.000226037	0.000325297	0.000395926	0.000481888	0.0767985	0.0770896	0.107133	0.0945048	0.0938272	0.0938272	0.105708	0.093457	0.0938112
					42.8	0.751946	0.664797	1.33463	1.62441	0.927385	0.818069	0.42921	0.522311	0.403937	0.49129	0.0774986	0.098122	-1.19947e-06	1.12952e-06	6.9492e-08	-6.87814e-08	1.20251e-06	-1.13317e-06	-3.2441e-07	3.17619e-07	3.25386e-07	-3.18796e-07	-5.20052e-10	6.20642e-10	0.00022468	0.000223068	0.000182584	0.000199393	0.0002771	0.000225183	0.000197215	0.000226037	0.000325297	0.000395926	0.000481888	0.0767985	0.0770896	0.107133	0.0945048	0.0938272	0.0938272	0.105708	0.093457	0.0938112
					42.9	0.751946	0.664797	1.33463	1.62441	0.927386	0.818069	0.42921	0.522311	0.403937	0.49129	0.0774986	0.098122	-1.1639e-06	1.09603e-06	6.74309e-08	-6.67418e-08	1.16685e-06	-1.09957e-06	-3.1479e-07	3.082e-07	3.15736e-07	-3.09342e-07	-5.04628e-10	6.02237e-10	0.000224679	0.000223068	0.000182584	0.000199392	0.0002771	0.000225183	0.000197215	0.000226037	0.000325297	0.000395926	0.000481888	0.0767985	0.0770896	0.107133	0.0945048	0.0938271	0.0938271	0.105708	0.093457	0.0938112
					43	0.751946	0.664797	1.33463	1.62441	0.927386	0.818069	0.42921	0.522311	0.403937	0.49129	0.0774986	0.098122	-1.12938e-06	1.06352e-06	6.5431e-08	-6.47627e-08	1.13225e-06	-1.06696e-06	-3.05454e-07	2.9906e-07	3.06373e-07	-3.00168e-07	-4.89662e-10	5.84378e-10	0.000224679	0.000223068	0.000182584	0.000199392	0.0002771	0.000225183	0.000197215	0.000226037	0.000325297	0.000395926	0.000481888	0.0767985	0.0770896	0.107133	0.0945048	0.0938271	0.0938271	0.105708	0.093457	0.0938112
					43.1	0.751946	0.664797	1.33463	1.62441	0.927386	0.818069	0.42921	0.522311	0.403937	0.49129	0.0774986	0.098122	-1.09589e-06	1.03198e-06	6.34904e-08	-6.28422e-08	1.09867e-06	-1.03532e-06	-2.96396e-07	2.90191e-07	2.97287e-07	-2.91266e-07	-4.75139e-10	5.67049e-10	0.000224679	0.000223068	0.000182584	0.000199392	0.0002771	0.000225183	0.000197215	0.000226037	0.000325297	0.000395926	0.000481888	0.0767985	0.0770896	0.107133	0.0945047	0.0938271	0.0938271	0.105708	0.093457	0.0938112
					43.2	0.751946	0.664797	1.33463	1.62441	0.927386	0.818069	0.42921	0.522311	0.403937	0.49129	0.0774986	0.098122	-1.06339e-06	1.00138e-06	6.16074e-08	-6.09787e-08	1.06609e-06	-1.00462e-06	-2.87606e-07	2.81585e-07	2.88471e-07	-2.82628e-07	-4.61047e-10	5.50234e-10	0.000224679	0.000223068	0.000182584	0.000199392	0.0002771	0.000225183	0.000197215	0.000226037	0.000325297	0.000395926	0.000481888	0.0767985	0.0770896	0.107133	0.0945047	0.0938271	0.0938271	0.105708	0.0934571	0.0938113
					43.3	0.751945	0.664797	1.33463	1.62441	0.927386	0.818069	0.42921	0.522311	0.403937	0.49129	0.0774986	0.098122	-1.03185e-06	9.71683e-07	5.97802e-08	-5.91705e-08	1.03447e-06	-9.74822e-07	-2.79077e-07	2.73234e-07	2.79916e-07	-2.74247e-07	-4.47374e-10	5.33917e-10	0.000224679	0.000223068	0.000182584	0.000199392	0.0002771	0.000225183	0.000197215	0.000226037	0.000325297	0.000395926	0.000481888	0.0767985	0.0770896	0.107133	0.0945047	0.0938271	0.0938271	0.105708	0.0934571	0.0938113
					43.4	0.751945	0.664797	1.33463	1.62441	0.927386	0.818069	0.42921	0.522311	0.403937	0.49129	0.0774986	0.098122	-1.00125e-06	9.42867e-07	5.80072e-08	-5.74159e-08	1.00379e-06	-9.45913e-07	-2.708e-07	2.65131e-07	2.71615e-07	-2.66114e-07	-4.34105e-10	5.18084e-10	0.000224679	0.000223068	0.000182584	0.000199392	0.0002771	0.000225184	0.000197215	0.000226037	0.000325297	0.000395926	0.000481888	0.0767985	0.0770896	0.107133	0.0945047	0.0938271	0.0938271	0.105708	0.0934571	0.0938113
					43.5	0.751945	0.664798	1.33463	1.62441	0.927386	0.818069	0.42921	0.522311	0.403937	0.49129	0.0774986	0.098122	-9.71561e-07	9.14905e-07	5.62868e-08	-5.57133e-08	9.74025e-07	-9.17861e-07	-2.6277e-07	2.57269e-07	2.6356e-07	-2.58222e-07	-4.21231e-10	5.02721e-10	0.000224679	0.000223068	0.000182584	0.000199392	0.0002771	0.000225184	0.000197215	0.000226037	0.000325297	0.000395926	0.000481888	0.0767985	0.0770895	0.107133	0.0945047	0.0938271	0.0938271	0.105708	0.0934571	0.0938113
					43.6	0.751945	0.664798	1.33463	1.62441	0.927386	0.818069	0.42921	0.522311	0.403937	0.49129	0.0774986	0.098122	-9.42748e-07	8.87773e-07	5.46175e-08	-5.40612e-08	9.45139e-07	-8.90641e-07	-2.54977e-07	2.49639e-07	2.55744e-07	-2.50564e-07	-4.08738e-10	4.87813e-10	0.000224679	0.000223068	0.000182584	0.000199392	0.0002771	0.000225184	0.000197215	0.000226037	0.000325298	0.000395926	0.000481888	0.0767985	0.0770895	0.107133	0.0945046	0.0938271	0.0938271	0.105708	0.0934571	0.0938113
					43.7	0.751945	0.664798	1.33463	1.62441	0.927386	0.818068	0.42921	0.522311	0.403937	0.49129	0.0774986	0.098122	-9.1479e-07	8.61445e-07	5.29976e-08	-5.2458e-08	9.1711e-07	-8.64228e-07	-2.47415e-07	2.42236e-07	2.48159e-07	-2.43133e-07	-3.96615e-10	4.73348e-10	0.000224679	0.000223068	0.000182584	0.000199392	0.0002771	0.000225184	0.000197215	0.000226037	0.000325298	0.000395926	0.000481888	0.0767985	0.0770895	0.107133	0.0945046	0.0938271	0.0938271	0.105708	0.0934572	0.0938113
					43.8	0.751945	0.664798	1.33463	1.62441	0.927386	0.818068	0.42921	0.522311	0.403937	0.49129	0.0774986	0.098122	-8.87661e-07	8.35898e-07	5.14258e-08	-5.09024e-08	8.89913e-07	-8.38599e-07	-2.40078e-07	2.35052e-07	2.408e-07	-2.35923e-07	-3.84853e-10	4.59311e-10	0.000224679	0.000223068	0.000182584	0.000199392	0.0002771	0.000225184	0.000197216	0.000226037	0.000325298	0.000395926	0.000481888	0.0767985	0.0770895	0.107133	0.0945046	0.0938271	0.0938271	0.105708	0.0934572	0.0938113
					43.9	0.751945	0.664798	1.33463	1.62441	0.927387	0.818068	0.42921	0.522311	0.403937	0.49129	0.0774986	0.098122	-8.61337e-07	8.11109e-07	4.99006e-08	-4.9393e-08	8.63522e-07	-8.13729e-07	-2.32958e-07	2.28081e-07	2.33659e-07	-2.28926e-07	-3.73439e-10	4.4569e-10	0.000224679	0.000223068	0.000182584	0.000199392	0.0002771	0.000225184	0.000197216	0.000226037	0.000325298	0.000395926	0.000481888	0.0767986	0.0770895	0.107133	0.0945046	0.0938271	0.0938271	0.105708	0.0934572	0.0938113
					44	0.751945	0.664798	1.33463	1.62441	0.927387	0.818068	0.42921	0.522311	0.403938	0.49129	0.0774986	0.098122	-8.35793e-07	7.87055e-07	4.84206e-08	-4.79283e-08	8.37913e-07	-7.89597e-07	-2.2605e-07	2.21317e-07	2.2673e-07	-2.22137e-07	-3.62363e-10	4.32473e-10	0.000224679	0.000223068	0.000182584	0.000199392	0.0002771	0.000225184	0.000197216	0.000226037	0.000325298	0.000395926	0.000481888	0.0767986	0.0770895	0.107133	0.0945046	0.0938271	0.0938271	0.105708	0.0934572	0.0938113
					44.1	0.751945	0.664798	1.33463	1.62441	0.927387	0.818068	0.42921	0.522311	0.403938	0.49129	0.0774986	0.098122	-8.11007e-07	7.63714e-07	4.69846e-08	-4.6507e-08	8.13064e-07	-7.66181e-07	-2.19346e-07	2.14754e-07	2.20006e-07	-2.1555e-07	-3.51617e-10	4.19649e-10	0.000224679	0.000223068	0.000182584	0.000199392	0.0002771	0.000225184	0.000197216	0.000226037	0.000325298	0.000395926	0.000481888	0.0767986	0.0770895	0.107133	0.0945046	0.0938271	0.0938271	0.105708	0.0934572	0.0938113
					44.2	0.751945	0.664798	1.33463	1.62441	0.927387	0.818068	0.42921	0.522311	0.403938	0.49129	0.0774986	0.098122	-7.86956e-07	7.41066e-07	4.55911e-08	-4.51279e-08	7.88952e-07	-7.43459e-07	-2.12841e-07	2.08385e-07	2.13481e-07	-2.09157e-07	-3.41188e-10	4.07204e-10	0.000224679	0.000223068	0.000182584	0.000199392	0.0002771	0.000225184	0.000197216	0.000226037	0.000325298	0.000395926	0.000481888	0.0767986	0.0770895	0.107133	0.0945046	0.0938271	0.0938271	0.105708	0.0934572	0.0938113
					44.3	0.751945	0.664798	1.33463	1.62441	0.927387	0.818068	0.429209	0.522311	0.403938	0.49129	0.0774986	0.098122	-7.63618e-07	7.19089e-07	4.4239e-08	-4.37897e-08	7.65555e-07	-7.21411e-07	-2.06529e-07	2.02205e-07	2.0715e-07	-2.02955e-07	-3.3107e-10	3.95129e-10	0.000224679	0.000223068	0.000182584	0.000199392	0.0002771	0.000225184	0.000197216	0.000226037	0.000325298	0.000395926	0.000481888	0.0767986	0.0770895	0.107133	0.0945045	0.0938271	0.0938271	0.105708	0.0934573	0.0938113
					44.4	0.751944	0.664798	1.33463	1.62441	0.927387	0.818068	0.429209	0.522311	0.403938	0.49129	0.0774986	0.098122	-7.40972e-07	6.97764e-07	4.2927e-08	-4.24911e-08	7.42852e-07	-7.00017e-07	-2.00404e-07	1.96209e-07	2.01007e-07	-1.96936e-07	-3.21251e-10	3.83411e-10	0.000224679	0.000223068	0.000182584	0.000199392	0.0002771	0.000225184	0.000197216	0.000226037	0.000325298	0.000395926	0.000481888	0.0767986	0.0770895	0.107133	0.0945045	0.0938271	0.0938271	0.105708	0.0934573	0.0938113
					44.5	0.751944	0.664798	1.33463	1.62441	0.927387	0.818068	0.429209	0.522311	0.403938	0.49129	0.0774986	0.098122	-7.18998e-07	6.77071e-07	4.16538e-08	-4.12311e-08	7.20822e-07	-6.79257e-07	-1.94461e-07	1.9039e-07	1.95046e-07	-1.91096e-07	-3.11723e-10	3.72042e-10	0.000224679	0.000223068	0.000182584	0.000199392	0.0002771	0.000225184	0.000197216	0.000226037	0.000325298	0.000395926	0.000481888	0.0767986	0.0770895	0.107133	0.0945045	0.093827	0.093827	0.105708	0.0934573	0.0938113
					44.6	0.751944	0.664798	1.33463	1.62441	0.927387	0.818068	0.429209	0.522311	0.403938	0.49129	0.0774986	0.098122	-6.97675e-07	6.56992e-07	4.04185e-08	-4.00084e-08	6.99445e-07	-6.59113e-07	-1.88694e-07	1.84744e-07	1.89262e-07	-1.85428e-07	-3.02479e-10	3.61009e-10	0.000224679	0.000223068	0.000182584	0.000199392	0.0002771	0.000225184	0.000197216	0.000226037	0.000325298	0.000395926	0.000481888	0.0767986	0.0770895	0.107133	0.0945045	0.093827	0.093827	0.105708	0.0934573	0.0938113
					44.7	0.751944	0.664798	1.33463	1.62441	0.927387	0.818068	0.429209	0.522311	0.403938	0.49129	0.0774986	0.098122	-6.76985e-07	6.37508e-07	3.92198e-08	-3.8822e-08	6.78703e-07	-6.39567e-07	-1.83098e-07	1.79265e-07	1.83649e-07	-1.79929e-07	-2.93508e-10	3.50303e-10	0.000224679	0.000223068	0.000182584	0.000199392	0.0002771	0.000225184	0.000197216	0.000226037	0.000325298	0.000395926	0.000481888	0.0767986	0.0770895	0.107133	0.0945045	0.093827	0.093827	0.105708	0.0934573	0.0938113
					44.8	0.751944	0.664799	1.33463	1.62441	0.927387	0.818068	0.429209	0.522311	0.403938	0.49129	0.0774986	0.098122	-6.56908e-07	6.18602e-07	3.80566e-08	-3.76707e-08	6.58575e-07	-6.206e-07	-1.77668e-07	1.73949e-07	1.78203e-07	-1.74593e-07	-2.84803e-10	3.39915e-10	0.000224679	0.000223068	0.000182584	0.000199392	0.0002771	0.000225184	0.000197216	0.000226037	0.000325298	0.000395926	0.000481888	0.0767986	0.0770895	0.107133	0.0945045	0.093827	0.093827	0.105708	0.0934573	0.0938113
					44.9	0.751944	0.664799	1.33463	1.62441	0.927387	0.818068	0.429209	0.522311	0.403938	0.49129	0.0774986	0.098122	-6.37427e-07	6.00257e-07	3.69279e-08	-3.65536e-08	6.39044e-07	-6.02195e-07	-1.72399e-07	1.6879e-07	1.72918e-07	-1.69416e-07	-2.76357e-10	3.29835e-10	0.000224678	0.000223068	0.000182584	0.000199392	0.0002771	0.000225184	0.000197216	0.000226037	0.000325298	0.000395926	0.000481888	0.0767986	0.0770895	0.107133	0.0945045	0.093827	0.093827	0.105708	0.0934573	0.0938113
					45	0.751944	0.664799	1.33463	1.62441	0.927387	0.818068	0.429209	0.522311	0.403938	0.49129	0.0774986	0.098122	-6.18524e-07	5.82456e-07	3.58327e-08	-3.54696e-08	6.20093e-07	-5.84337e-07	-1.67287e-07	1.63785e-07	1.6779e-07	-1.64392e-07	-2.68161e-10	3.20054e-10	0.000224678	0.000223068	0.000182584	0.000199392	0.0002771	0.000225184	0.000197216	0.000226037	0.000325298	0.000395926	0.000481888	0.0767986	0.0770895	0.107133	0.0945045	0.093827	0.093827	0.105708	0.0934573	0.0938113
					45.1	0.751944	0.664799	1.33463	1.62441	0.927387	0.818067	0.429209	0.522311	0.403938	0.49129	0.0774986	0.098122	-6.00181e-07	5.65183e-07	3.477e-08	-3.44178e-08	6.01704e-07	-5.67008e-07	-1.62326e-07	1.58928e-07	1.62814e-07	-1.59516e-07	-2.60208e-10	3.10562e-10	0.000224678	0.000223068	0.000182584	0.000199392	0.0002771	0.000225184	0.000197216	0.000226037	0.000325298	0.000395926	0.000481888	0.0767986	0.0770895	0.107133	0.0945045	0.093827	0.093827	0.105708	0.0934574	0.0938113
					45.2	0.751944	0.664799	1.33463	1.62441	0.927388	0.818067	0.429209	0.522311	0.403938	0.49129	0.0774986	0.098122	-5.82382e-07	5.48422e-07	3.37389e-08	-3.33971e-08	5.8386e-07	-5.50192e-07	-1.57512e-07	1.54214e-07	1.57986e-07	-1.54786e-07	-2.52491e-10	3.01353e-10	0.000224678	0.000223068	0.000182584	0.000199392	0.0002771	0.000225184	0.000197216	0.000226037	0.000325298	0.000395926	0.000481888	0.0767986	0.0770895	0.107133	0.0945044	0.093827	0.093827	0.105708	0.0934574	0.0938113
					45.3	0.751944	0.664799	1.33463	1.62441	0.927388	0.818067	0.429209	0.522311	0.403938	0.49129	0.0774986	0.098122	-5.65111e-07	5.32158e-07	3.27382e-08	-3.24068e-08	5.66545e-07	-5.33876e-07	-1.52841e-07	1.49641e-07	1.533e-07	-1.50195e-07	-2.45002e-10	2.92416e-10	0.000224678	0.000223068	0.000182584	0.000199392	0.0002771	0.000225184	0.000197216	0.000226037	0.000325298	0.000395926	0.000481888	0.0767986	0.0770895	0.107133	0.0945044	0.093827	0.093827	0.105708	0.0934574	0.0938113
					45.4	0.751944	0.664799	1.33463	1.62441	0.927388	0.818067	0.429209	0.522311	0.403938	0.49129	0.0774986	0.098122	-5.48352e-07	5.16376e-07	3.17673e-08	-3.14457e-08	5.49743e-07	-5.18043e-07	-1.48308e-07	1.45203e-07	1.48754e-07	-1.45741e-07	-2.37737e-10	2.83745e-10	0.000224678	0.000223068	0.000182584	0.000199392	0.0002771	0.000225184	0.000197216	0.000226037	0.000325298	0.000395926	0.000481888	0.0767986	0.0770895	0.107133	0.0945044	0.093827	0.093827	0.105708	0.0934574	0.0938113
					45.5	0.751944	0.664799	1.33463	1.62441	0.927388	0.818067	0.429209	0.522311	0.403938	0.49129	0.0774986	0.098122	-5.3209e-07	5.01063e-07	3.08252e-08	-3.05132e-08	5.3344e-07	-5.0268e-07	-1.4391e-07	1.40897e-07	1.44343e-07	-1.41419e-07	-2.30686e-10	2.7533e-10	0.000224678	0.000223068	0.000182584	0.000199392	0.0002771	0.000225184	0.000197216	0.000226037	0.000325298	0.000395926	0.000481888	0.0767986	0.0770895	0.107133	0.0945044	0.093827	0.093827	0.105708	0.0934574	0.0938113
					45.6	0.751944	0.664799	1.33463	1.62441	0.927388	0.818067	0.429209	0.522311	0.403938	0.49129	0.0774986	0.098122	-5.1631e-07	4.86203e-07	2.9911e-08	-2.96084e-08	5.17621e-07	-4.87773e-07	-1.39642e-07	1.36719e-07	1.40062e-07	-1.37225e-07	-2.23844e-10	2.67165e-10	0.000224678	0.000223068	0.000182584	0.000199392	0.0002771	0.000225184	0.000197216	0.000226037	0.000325298	0.000395926	0.000481888	0.0767986	0.0770895	0.107133	0.0945044	0.093827	0.093827	0.105708	0.0934574	0.0938114
					45.7	0.751944	0.664799	1.33463	1.62441	0.927388	0.818067	0.429209	0.522311	0.403938	0.49129	0.0774986	0.098122	-5.00999e-07	4.71784e-07	2.90239e-08	-2.87303e-08	5.0227e-07	-4.73307e-07	-1.35501e-07	1.32664e-07	1.35908e-07	-1.33156e-07	-2.17206e-10	2.59243e-10	0.000224678	0.000223068	0.000182584	0.000199392	0.0002771	0.000225184	0.000197216	0.000226037	0.000325298	0.000395926	0.000481888	0.0767986	0.0770895	0.107133	0.0945044	0.093827	0.093827	0.105708	0.0934574	0.0938114
					45.8	0.751944	0.664799	1.33463	1.62441	0.927388	0.818067	0.429209	0.522311	0.403938	0.49129	0.0774986	0.098122	-4.86141e-07	4.57793e-07	2.81632e-08	-2.78783e-08	4.87375e-07	-4.59271e-07	-1.31482e-07	1.2873e-07	1.31878e-07	-1.29207e-07	-2.10764e-10	2.51555e-10	0.000224678	0.000223068	0.000182584	0.000199392	0.0002771	0.000225185	0.000197216	0.000226037	0.000325298	0.000395926	0.000481888	0.0767986	0.0770895	0.107133	0.0945044	0.093827	0.093827	0.105708	0.0934574	0.0938114
					45.9	0.751944	0.664799	1.33463	1.62441	0.927388	0.818067	0.429209	0.522311	0.403938	0.49129	0.0774986	0.098122	-4.71724e-07	4.44217e-07	2.73279e-08	-2.70516e-08	4.72921e-07	-4.45651e-07	-1.27583e-07	1.24912e-07	1.27967e-07	-1.25375e-07	-2.04513e-10	2.44095e-10	0.000224678	0.000223068	0.000182584	0.000199392	0.0002771	0.000225185	0.000197216	0.000226037	0.000325298	0.000395926	0.000481888	0.0767986	0.0770895	0.107133	0.0945044	0.093827	0.093827	0.105708	0.0934574	0.0938114
					46	0.751943	0.664799	1.33463	1.62441	0.927388	0.818067	0.429209	0.522311	0.403938	0.49129	0.0774986	0.098122	-4.57735e-07	4.31043e-07	2.65175e-08	-2.62494e-08	4.58896e-07	-4.32435e-07	-1.238e-07	1.21208e-07	1.24172e-07	-1.21657e-07	-1.98448e-10	2.36856e-10	0.000224678	0.000223068	0.000182584	0.000199392	0.0002771	0.000225185	0.000197216	0.000226037	0.000325298	0.000395926	0.000481888	0.0767986	0.0770895	0.107133	0.0945044	0.093827	0.093827	0.105708	0.0934574	0.0938114
					46.1	0.751943	0.664799	1.33463	1.62441	0.927388	0.818067	0.429209	0.522311	0.403938	0.49129	0.0774986	0.098122	-4.4416e-07	4.1826e-07	2.5731e-08	-2.5471e-08	4.45288e-07	-4.19611e-07	-1.20128e-07	1.17613e-07	1.2049e-07	-1.18049e-07	-1.92563e-10	2.29832e-10	0.000224678	0.000223068	0.000182584	0.000199392	0.0002771	0.000225185	0.000197216	0.000226037	0.000325298	0.000395926	0.000481888	0.0767986	0.0770895	0.107133	0.0945044	0.093827	0.093827	0.105708	0.0934574	0.0938114
					46.2	0.751943	0.664799	1.33463	1.62441	0.927388	0.818067	0.429209	0.522311	0.403938	0.49129	0.0774986	0.098122	-4.30988e-07	4.05856e-07	2.49679e-08	-2.47156e-08	4.32082e-07	-4.07167e-07	-1.16566e-07	1.14125e-07	1.16916e-07	-1.14548e-07	-1.86852e-10	2.23016e-10	0.000224678	0.000223068	0.000182584	0.000199392	0.0002771	0.000225185	0.000197216	0.000226037	0.000325298	0.000395926	0.000481888	0.0767986	0.0770895	0.107133	0.0945044	0.093827	0.093827	0.105708	0.0934575	0.0938114
					46.3	0.751943	0.664799	1.33463	1.62441	0.927388	0.818067	0.429209	0.522311	0.403938	0.49129	0.0774986	0.098122	-4.18207e-07	3.9382e-07	2.42274e-08	-2.39827e-08	4.19268e-07	-3.95092e-07	-1.13109e-07	1.10741e-07	1.13449e-07	-1.11151e-07	-1.81311e-10	2.16403e-10	0.000224678	0.000223068	0.000182584	0.000199392	0.0002771	0.000225185	0.000197216	0.000226037	0.000325298	0.000395926	0.000481888	0.0767986	0.0770895	0.107133	0.0945044	0.093827	0.093827	0.105708	0.0934575	0.0938114
					46.4	0.751943	0.664799	1.33463	1.62441	0.927388	0.818067	0.429209	0.522311	0.403938	0.49129	0.0774986	0.098122	-4.05804e-07	3.82141e-07	2.35089e-08	-2.32715e-08	4.06835e-07	-3.83375e-07	-1.09755e-07	1.07457e-07	1.10085e-07	-1.07855e-07	-1.75934e-10	2.09985e-10	0.000224678	0.000223068	0.000182584	0.000199392	0.0002771	0.000225185	0.000197216	0.000226037	0.000325298	0.000395926	0.000481888	0.0767986	0.0770895	0.107133	0.0945043	0.093827	0.093827	0.105708	0.0934575	0.0938114
					46.5	0.751943	0.664799	1.33463	1.62441	0.927388	0.818067	0.429209	0.522311	0.403938	0.49129	0.0774986	0.098122	-3.9377e-07	3.70809e-07	2.28117e-08	-2.25814e-08	3.9477e-07	-3.72006e-07	-1.065e-07	1.0427e-07	1.0682e-07	-1.04656e-07	-1.70716e-10	2.03758e-10	0.000224678	0.000223068	0.000182584	0.000199392	0.0002771	0.000225185	0.000197216	0.000226037	0.000325298	0.000395926	0.000481888	0.0767986	0.0770895	0.107133	0.0945043	0.093827	0.093827	0.105708	0.0934575	0.0938114
					46.6	0.751943	0.664799	1.33463	1.62441	0.927388	0.818067	0.429209	0.522311	0.403938	0.49129	0.0774986	0.098122	-3.82092e-07	3.59812e-07	2.21352e-08	-2.19117e-08	3.83062e-07	-3.60973e-07	-1.03341e-07	1.01178e-07	1.03652e-07	-1.01553e-07	-1.65653e-10	1.97716e-10	0.000224678	0.000223068	0.000182584	0.000199392	0.0002771	0.000225185	0.000197216	0.000226037	0.000325298	0.000395926	0.000481888	0.0767986	0.0770895	0.107133	0.0945043	0.093827	0.093827	0.105708	0.0934575	0.0938114
					46.7	0.751943	0.664799	1.33463	1.62441	0.927388	0.818067	0.429209	0.522311	0.403938	0.49129	0.0774986	0.098122	-3.70761e-07	3.49141e-07	2.14787e-08	-2.12619e-08	3.71702e-07	-3.50268e-07	-1.00277e-07	9.81774e-08	1.00578e-07	-9.85412e-08	-1.6074e-10	1.91852e-10	0.000224678	0.000223068	0.000182584	0.000199392	0.0002771	0.000225185	0.000197216	0.000226037	0.000325298	0.000395926	0.000481888	0.0767987	0.0770895	0.107133	0.0945043	0.093827	0.093827	0.105708	0.0934575	0.0938114
					46.8	0.751943	0.664799	1.33463	1.62441	0.927388	0.818067	0.429209	0.522311	0.403938	0.49129	0.0774986	0.098122	-3.59766e-07	3.38787e-07	2.08418e-08	-2.06314e-08	3.60679e-07	-3.39881e-07	-9.73028e-08	9.52658e-08	9.75955e-08	-9.56188e-08	-1.55973e-10	1.86163e-10	0.000224678	0.000223068	0.000182584	0.000199392	0.0002771	0.000225185	0.000197216	0.000226037	0.000325298	0.000395926	0.000481888	0.0767987	0.0770895	0.107133	0.0945043	0.093827	0.093827	0.105708	0.0934575	0.0938114
					46.9	0.751943	0.664799	1.33463	1.62441	0.927388	0.818067	0.429209	0.522311	0.403938	0.49129	0.0774986	0.098122	-3.49097e-07	3.2874e-07	2.02237e-08	-2.00196e-08	3.49983e-07	-3.29801e-07	-9.44172e-08	9.24406e-08	9.47012e-08	-9.27832e-08	-1.51348e-10	1.80642e-10	0.000224678	0.000223068	0.000182584	0.000199392	0.0002771	0.000225185	0.000197216	0.000226037	0.000325298	0.000395926	0.000481888	0.0767987	0.0770895	0.107133	0.0945043	0.093827	0.093827	0.105708	0.0934575	0.0938114
					47	0.751943	0.6648	1.33463	1.62441	0.927388	0.818067	0.429209	0.522311	0.403938	0.491289	0.0774986	0.098122	-3.38744e-07	3.18991e-07	1.96239e-08	-1.94259e-08	3.39604e-07	-3.20021e-07	-9.16172e-08	8.96992e-08	9.18927e-08	-9.00316e-08	-1.46859e-10	1.75285e-10	0.000224678	0.000223068	0.000182584	0.000199392	0.0002771	0.000225185	0.000197216	0.000226037	0.000325298	0.000395926	0.000481888	0.0767987	0.0770895	0.107133	0.0945043	0.093827	0.093827	0.105708	0.0934575	0.0938114
					47.1	0.751943	0.6648	1.33463	1.62441	0.927388	0.818067	0.429209	0.522311	0.403938	0.491289	0.0774986	0.098122	-3.28698e-07	3.09531e-07	1.90419e-08	-1.88498e-08	3.29533e-07	-3.1053e-07	-8.89002e-08	8.70391e-08	8.91676e-08	-8.73616e-08	-1.42504e-10	1.70087e-10	0.000224678	0.000223068	0.000182584	0.000199392	0.0002771	0.000225185	0.000197216	0.000226037	0.000325298	0.000395926	0.000481888	0.0767987	0.0770895	0.107133	0.0945043	0.093827	0.093827	0.105708	0.0934575	0.0938114
					47.2	0.751943	0.6648	1.33463	1.62441	0.927388	0.818067	0.429209	0.522311	0.403938	0.491289	0.0774986	0.098122	-3.1895e-07	3.00352e-07	1.84772e-08	-1.82908e-08	3.1976e-07	-3.01321e-07	-8.62638e-08	8.44579e-08	8.65232e-08	-8.47708e-08	-1.38278e-10	1.65043e-10	0.000224678	0.000223068	0.000182584	0.000199392	0.0002771	0.000225185	0.000197216	0.000226037	0.000325298	0.000395926	0.000481888	0.0767987	0.0770894	0.107133	0.0945043	0.093827	0.093827	0.105708	0.0934575	0.0938114
					47.3	0.751943	0.6648	1.33463	1.62441	0.927388	0.818067	0.429209	0.522311	0.403938	0.491289	0.0774986	0.098122	-3.09491e-07	2.91445e-07	1.79292e-08	-1.77484e-08	3.10277e-07	-2.92385e-07	-8.37056e-08	8.19532e-08	8.39573e-08	-8.22569e-08	-1.34177e-10	1.60149e-10	0.000224678	0.000223068	0.000182584	0.000199392	0.0002771	0.000225185	0.000197216	0.000226037	0.000325298	0.000395926	0.000481888	0.0767987	0.0770894	0.107133	0.0945043	0.093827	0.093827	0.105708	0.0934575	0.0938114
					47.4	0.751943	0.6648	1.33463	1.62441	0.927388	0.818067	0.429209	0.522311	0.403938	0.491289	0.0774986	0.098122	-3.00313e-07	2.82802e-07	1.73975e-08	-1.72221e-08	3.01076e-07	-2.83714e-07	-8.12232e-08	7.95228e-08	8.14675e-08	-7.98175e-08	-1.30198e-10	1.554e-10	0.000224678	0.000223068	0.000182584	0.000199392	0.0002771	0.000225185	0.000197216	0.000226037	0.000325298	0.000395926	0.000481888	0.0767987	0.0770894	0.107133	0.0945043	0.093827	0.093827	0.105708	0.0934575	0.0938114
					47.5	0.751943	0.6648	1.33463	1.62441	0.927389	0.818066	0.429209	0.522311	0.403938	0.491289	0.0774986	0.098122	-2.91407e-07	2.74415e-07	1.68815e-08	-1.67113e-08	2.92147e-07	-2.75301e-07	-7.88145e-08	7.71645e-08	7.90515e-08	-7.74504e-08	-1.26336e-10	1.50791e-10	0.000224678	0.000223068	0.000182584	0.000199392	0.0002771	0.000225185	0.000197216	0.000226037	0.000325298	0.000395926	0.000481888	0.0767987	0.0770894	0.107133	0.0945043	0.093827	0.093827	0.105708	0.0934575	0.0938114
					47.6	0.751943	0.6648	1.33463	1.62441	0.927389	0.818066	0.429209	0.522311	0.403938	0.491289	0.0774986	0.098122	-2.82765e-07	2.66277e-07	1.63809e-08	-1.62158e-08	2.83483e-07	-2.67136e-07	-7.64772e-08	7.48761e-08	7.67071e-08	-7.51536e-08	-1.2259e-10	1.46319e-10	0.000224678	0.000223068	0.000182584	0.000199392	0.0002771	0.000225185	0.000197216	0.000226038	0.000325298	0.000395926	0.000481888	0.0767987	0.0770894	0.107133	0.0945043	0.093827	0.093827	0.105708	0.0934575	0.0938114
					47.7	0.751943	0.6648	1.33463	1.62441	0.927389	0.818066	0.429209	0.522311	0.403938	0.491289	0.0774986	0.098122	-2.7438e-07	2.5838e-07	1.58951e-08	-1.57349e-08	2.75076e-07	-2.59214e-07	-7.42092e-08	7.26556e-08	7.44323e-08	-7.29248e-08	-1.18954e-10	1.4198e-10	0.000224678	0.000223068	0.000182584	0.000199392	0.0002771	0.000225185	0.000197216	0.000226038	0.000325298	0.000395926	0.000481888	0.0767987	0.0770894	0.107133	0.0945043	0.093827	0.093827	0.105708	0.0934575	0.0938114
					47.8	0.751943	0.6648	1.33463	1.62441	0.927389	0.818066	0.429209	0.522311	0.403938	0.491289	0.0774986	0.098122	-2.66243e-07	2.50718e-07	1.54237e-08	-1.52683e-08	2.66919e-07	-2.51527e-07	-7.20084e-08	7.05009e-08	7.2225e-08	-7.07622e-08	-1.15426e-10	1.3777e-10	0.000224678	0.000223068	0.000182584	0.000199392	0.0002771	0.000225185	0.000197216	0.000226038	0.000325298	0.000395926	0.000481888	0.0767987	0.0770894	0.107133	0.0945043	0.093827	0.093827	0.105708	0.0934576	0.0938114
					47.9	0.751943	0.6648	1.33463	1.62441	0.927389	0.818066	0.429209	0.522311	0.403938	0.491289	0.0774986	0.098122	-2.58347e-07	2.43282e-07	1.49663e-08	-1.48155e-08	2.59003e-07	-2.44068e-07	-6.98729e-08	6.84102e-08	7.00831e-08	-6.86637e-08	-1.12003e-10	1.33684e-10	0.000224678	0.000223068	0.000182584	0.000199392	0.0002771	0.000225185	0.000197216	0.000226038	0.000325298	0.000395926	0.000481888	0.0767987	0.0770894	0.107133	0.0945043	0.093827	0.093827	0.105708	0.0934576	0.0938114
					48	0.751943	0.6648	1.33463	1.62441	0.927389	0.818066	0.429209	0.522311	0.403938	0.491289	0.0774986	0.098122	-2.50685e-07	2.36068e-07	1.45224e-08	-1.43761e-08	2.51322e-07	-2.3683e-07	-6.78008e-08	6.63814e-08	6.80047e-08	-6.66274e-08	-1.08682e-10	1.2972e-10	0.000224678	0.000223068	0.000182584	0.000199392	0.0002771	0.000225185	0.000197216	0.000226038	0.000325298	0.000395926	0.000481888	0.0767987	0.0770894	0.107133	0.0945043	0.093827	0.093827	0.105708	0.0934576	0.0938114
					48.1	0.751943	0.6648	1.33463	1.62441	0.927389	0.818066	0.429209	0.522311	0.403938	0.491289	0.0774986	0.098122	-2.43251e-07	2.29067e-07	1.40917e-08	-1.39498e-08	2.43869e-07	-2.29806e-07	-6.57901e-08	6.44128e-08	6.5988e-08	-6.46515e-08	-1.05458e-10	1.25873e-10	0.000224678	0.000223067	0.000182584	0.000199392	0.0002771	0.000225185	0.000197216	0.000226038	0.000325298	0.000395926	0.000481888	0.0767987	0.0770894	0.107133	0.0945043	0.0938269	0.0938269	0.105708	0.0934576	0.0938114
					48.2	0.751943	0.6648	1.33463	1.62441	0.927389	0.818066	0.429209	0.522311	0.403938	0.491289	0.0774986	0.098122	-2.36037e-07	2.22274e-07	1.36738e-08	-1.35361e-08	2.36637e-07	-2.22991e-07	-6.3839e-08	6.25026e-08	6.4031e-08	-6.27342e-08	-1.02331e-10	1.2214e-10	0.000224678	0.000223067	0.000182584	0.000199392	0.0002771	0.000225185	0.000197216	0.000226038	0.000325298	0.000395926	0.000481888	0.0767987	0.0770894	0.107133	0.0945042	0.0938269	0.0938269	0.105708	0.0934576	0.0938114
					48.3	0.751943	0.6648	1.33463	1.62441	0.927389	0.818066	0.429209	0.522312	0.403938	0.491289	0.0774986	0.098122	-2.29037e-07	2.15682e-07	1.32683e-08	-1.31347e-08	2.29619e-07	-2.16378e-07	-6.19458e-08	6.0649e-08	6.21321e-08	-6.08737e-08	-9.92963e-11	1.18518e-10	0.000224678	0.000223067	0.000182584	0.000199392	0.0002771	0.000225185	0.000197216	0.000226038	0.000325298	0.000395926	0.000481888	0.0767987	0.0770894	0.107133	0.0945042	0.0938269	0.0938269	0.105708	0.0934576	0.0938114
					48.4	0.751943	0.6648	1.33463	1.62441	0.927389	0.818066	0.429209	0.522312	0.403938	0.491289	0.0774986	0.098122	-2.22245e-07	2.09286e-07	1.28748e-08	-1.27452e-08	2.22809e-07	-2.09961e-07	-6.01088e-08	5.88504e-08	6.02895e-08	-5.90685e-08	-9.63515e-11	1.15003e-10	0.000224678	0.000223067	0.000182584	0.000199392	0.0002771	0.000225185	0.000197216	0.000226038	0.000325298	0.000395926	0.000481888	0.0767987	0.0770894	0.107133	0.0945042	0.0938269	0.0938269	0.105708	0.0934576	0.0938114
					48.5	0.751943	0.6648	1.33463	1.62441	0.927389	0.818066	0.429209	0.522312	0.403938	0.491289	0.0774986	0.098122	-2.15654e-07	2.03079e-07	1.2493e-08	-1.23672e-08	2.16202e-07	-2.03735e-07	-5.83262e-08	5.71051e-08	5.85016e-08	-5.73167e-08	-9.3494e-11	1.11592e-10	0.000224678	0.000223067	0.000182584	0.000199392	0.0002771	0.000225185	0.000197216	0.000226038	0.000325298	0.000395926	0.000481888	0.0767987	0.0770894	0.107133	0.0945042	0.0938269	0.0938269	0.105708	0.0934576	0.0938114
					48.6	0.751943	0.6648	1.33463	1.62441	0.927389	0.818066	0.429209	0.522312	0.403938	0.491289	0.0774986	0.098122	-2.09259e-07	1.97057e-07	1.21225e-08	-1.20005e-08	2.0979e-07	-1.97693e-07	-5.65965e-08	5.54116e-08	5.67667e-08	-5.5617e-08	-9.07213e-11	1.08283e-10	0.000224678	0.000223067	0.000182584	0.000199392	0.0002771	0.000225185	0.000197216	0.000226038	0.000325298	0.000395926	0.000481888	0.0767987	0.0770894	0.107133	0.0945042	0.0938269	0.0938269	0.105708	0.0934576	0.0938114
					48.7	0.751943	0.6648	1.33463	1.62441	0.927389	0.818066	0.429209	0.522312	0.403938	0.491289	0.0774986	0.098122	-2.03053e-07	1.91213e-07	1.1763e-08	-1.16446e-08	2.03569e-07	-1.9183e-07	-5.49181e-08	5.37684e-08	5.50832e-08	-5.39676e-08	-8.80309e-11	1.05072e-10	0.000224678	0.000223067	0.000182584	0.000199392	0.0002771	0.000225185	0.000197216	0.000226038	0.000325298	0.000395926	0.000481888	0.0767987	0.0770894	0.107133	0.0945042	0.0938269	0.0938269	0.105708	0.0934576	0.0938114
					48.8	0.751943	0.6648	1.33463	1.62441	0.927389	0.818066	0.429209	0.522312	0.403938	0.491289	0.0774986	0.098122	-1.97031e-07	1.85542e-07	1.14141e-08	-1.12993e-08	1.97532e-07	-1.86141e-07	-5.32894e-08	5.21738e-08	5.34497e-08	-5.23671e-08	-8.54201e-11	1.01956e-10	0.000224678	0.000223067	0.000182584	0.000199392	0.0002771	0.000225185	0.000197216	0.000226038	0.000325298	0.000395926	0.000481888	0.0767987	0.0770894	0.107133	0.0945042	0.0938269	0.0938269	0.105708	0.0934576	0.0938114
					48.9	0.751943	0.6648	1.33463	1.62441	0.927389	0.818066	0.429209	0.522312	0.403938	0.491289	0.0774986	0.098122	-1.91188e-07	1.8004e-07	1.10756e-08	-1.09642e-08	1.91674e-07	-1.80621e-07	-5.17091e-08	5.06266e-08	5.18646e-08	-5.08141e-08	-8.28869e-11	9.89325e-11	0.000224678	0.000223067	0.000182584	0.000199392	0.0002771	0.000225185	0.000197216	0.000226038	0.000325298	0.000395926	0.000481888	0.0767987	0.0770894	0.107133	0.0945042	0.0938269	0.0938269	0.105708	0.0934576	0.0938114
					49	0.751943	0.6648	1.33463	1.62441	0.927389	0.818066	0.429209	0.522312	0.403938	0.491289	0.0774986	0.098122	-1.85518e-07	1.74701e-07	1.07472e-08	-1.0639e-08	1.85989e-07	-1.75264e-07	-5.01756e-08	4.91252e-08	5.03265e-08	-4.93072e-08	-8.04288e-11	9.59986e-11	0.000224678	0.000223067	0.000182584	0.000199392	0.0002771	0.000225185	0.000197216	0.000226038	0.000325298	0.000395926	0.000481888	0.0767987	0.0770894	0.107133	0.0945042	0.0938269	0.0938269	0.105708	0.0934576	0.0938114
					49.1	0.751943	0.6648	1.33463	1.62441	0.927389	0.818066	0.429209	0.522312	0.403938	0.491289	0.0774986	0.098122	-1.80017e-07	1.6952e-07	1.04285e-08	-1.03235e-08	1.80474e-07	-1.70067e-07	-4.86876e-08	4.76683e-08	4.8834e-08	-4.7845e-08	-7.80436e-11	9.31518e-11	0.000224678	0.000223067	0.000182584	0.000199392	0.0002771	0.000225185	0.000197216	0.000226038	0.000325298	0.000395926	0.000481888	0.0767987	0.0770894	0.107133	0.0945042	0.0938269	0.0938269	0.105708	0.0934576	0.0938114
					49.2	0.751943	0.6648	1.33463	1.62441	0.927389	0.818066	0.429209	0.522312	0.403938	0.491289	0.0774986	0.098122	-1.74678e-07	1.64492e-07	1.01192e-08	-1.00174e-08	1.75122e-07	-1.65023e-07	-4.72437e-08	4.62547e-08	4.73858e-08	-4.64261e-08	-7.57291e-11	9.03892e-11	0.000224678	0.000223067	0.000182584	0.000199392	0.0002771	0.000225185	0.000197216	0.000226038	0.000325298	0.000395926	0.000481888	0.0767987	0.0770894	0.107133	0.0945042	0.0938269	0.0938269	0.105708	0.0934576	0.0938114
					49.3	0.751943	0.6648	1.33463	1.62441	0.927389	0.818066	0.429209	0.522312	0.403938	0.491289	0.0774986	0.098122	-1.69498e-07	1.59614e-07	9.81909e-09	-9.72029e-09	1.69928e-07	-1.60129e-07	-4.58427e-08	4.4883e-08	4.59805e-08	-4.50493e-08	-7.34832e-11	8.77087e-11	0.000224678	0.000223067	0.000182584	0.000199392	0.0002771	0.000225185	0.000197216	0.000226038	0.000325298	0.000395926	0.000481888	0.0767987	0.0770894	0.107133	0.0945042	0.0938269	0.0938269	0.105708	0.0934576	0.0938114
					49.4	0.751943	0.6648	1.33463	1.62441	0.927389	0.818066	0.429209	0.522312	0.403938	0.491289	0.0774986	0.098122	-1.64471e-07	1.54881e-07	9.52789e-09	-9.43203e-09	1.64889e-07	-1.55381e-07	-4.44832e-08	4.35519e-08	4.46169e-08	-4.37133e-08	-7.13041e-11	8.51076e-11	0.000224678	0.000223067	0.000182584	0.000199392	0.0002771	0.000225185	0.000197216	0.000226038	0.000325298	0.000395926	0.000481888	0.0767987	0.0770894	0.107133	0.0945042	0.0938269	0.0938269	0.105708	0.0934576	0.0938114
					49.5	0.751942	0.6648	1.33463	1.62441	0.927389	0.818066	0.429209	0.522312	0.403938	0.491289	0.0774986	0.098122	-1.59594e-07	1.50288e-07	9.24533e-09	-9.15232e-09	1.59999e-07	-1.50773e-07	-4.3164e-08	4.22603e-08	4.32938e-08	-4.24169e-08	-6.91894e-11	8.25837e-11	0.000224678	0.000223067	0.000182584	0.000199392	0.0002771	0.000225185	0.000197216	0.000226038	0.000325298	0.000395926	0.000481888	0.0767987	0.0770894	0.107133	0.0945042	0.0938269	0.0938269	0.105708	0.0934576	0.0938114
					49.6	0.751942	0.6648	1.33463	1.62441	0.927389	0.818066	0.429209	0.522312	0.403938	0.491289	0.0774986	0.098122	-1.54861e-07	1.45831e-07	8.97115e-09	-8.8809e-09	1.55254e-07	-1.46301e-07	-4.18839e-08	4.10071e-08	4.20099e-08	-4.1159e-08	-6.71376e-11	8.01347e-11	0.000224678	0.000223067	0.000182584	0.000199392	0.0002771	0.000225185	0.000197216	0.000226038	0.000325298	0.000395926	0.000481888	0.0767987	0.0770894	0.107133	0.0945042	0.0938269	0.0938269	0.105708	0.0934576	0.0938114
					49.7	0.751942	0.6648	1.33463	1.62441	0.927389	0.818066	0.429209	0.522312	0.403938	0.491289	0.0774986	0.098122	-1.50268e-07	1.41506e-07	8.7051e-09	-8.61754e-09	1.5065e-07	-1.41963e-07	-4.06418e-08	3.9791e-08	4.0764e-08	-3.99384e-08	-6.51465e-11	7.77583e-11	0.000224678	0.000223067	0.000182584	0.000199392	0.0002771	0.000225185	0.000197216	0.000226038	0.000325298	0.000395926	0.000481888	0.0767987	0.0770894	0.107133	0.0945042	0.0938269	0.0938269	0.105708	0.0934576	0.0938114
					49.8	0.751942	0.6648	1.33463	1.62441	0.927389	0.818066	0.429209	0.522312	0.403938	0.491289	0.0774986	0.098122	-1.45812e-07	1.37309e-07	8.44694e-09	-8.36198e-09	1.46182e-07	-1.37753e-07	-3.94365e-08	3.86109e-08	3.95551e-08	-3.8754e-08	-6.32145e-11	7.54523e-11	0.000224678	0.000223067	0.000182584	0.000199392	0.0002771	0.000225185	0.000197216	0.000226038	0.000325298	0.000395926	0.000481888	0.0767987	0.0770894	0.107133	0.0945042	0.0938269	0.0938269	0.105708	0.0934576	0.0938114
					49.9	0.751942	0.6648	1.33463	1.62441	0.927389	0.818066	0.429209	0.522312	0.403938	0.491289	0.0774986	0.098122	-1.41488e-07	1.33237e-07	8.19643e-09	-8.114e-09	1.41847e-07	-1.33667e-07	-3.8267e-08	3.74659e-08	3.83821e-08	-3.76047e-08	-6.13398e-11	7.32147e-11	0.000224678	0.000223067	0.000182584	0.000199392	0.0002771	0.000225185	0.000197216	0.000226038	0.000325298	0.000395926	0.000481888	0.0767987	0.0770894	0.107133	0.0945042	0.0938269	0.0938269	0.105708	0.0934576	0.0938114
					50	0.751942	0.6648	1.33463	1.62441	0.927389	0.818066	0.429209	0.522312	0.403938	0.491289	0.0774986	0.098122	-1.37292e-07	1.29286e-07	7.95336e-09	-7.87337e-09	1.3764e-07	-1.29703e-07	-3.71322e-08	3.63548e-08	3.72438e-08	-3.64895e-08	-5.95207e-11	7.10434e-11	0.000224678	0.000223067	0.000182584	0.000199392	0.0002771	0.000225185	0.000197216	0.000226038	0.000325298	0.000395926	0.000481888	0.0767987	0.0770894	0.107133	0.0945042	0.0938269	0.0938269	0.105708	0.0934576	0.0938114
					50.1	0.751942	0.6648	1.33463	1.62441	0.927389	0.818066	0.429209	0.522312	0.403938	0.491289	0.0774986	0.098122	-1.3322e-07	1.25452e-07	7.71749e-09	-7.63988e-09	1.33559e-07	-1.25857e-07	-3.6031e-08	3.52767e-08	3.61393e-08	-3.54074e-08	-5.77556e-11	6.89366e-11	0.000224678	0.000223067	0.000182584	0.000199392	0.0002771	0.000225185	0.000197216	0.000226038	0.000325298	0.000395926	0.000481888	0.0767987	0.0770894	0.107133	0.0945042	0.0938269	0.0938269	0.105708	0.0934576	0.0938114
					50.2	0.751942	0.6648	1.33463	1.62441	0.927389	0.818066	0.429209	0.522312	0.403938	0.491289	0.0774986	0.098122	-1.29269e-07	1.21732e-07	7.48862e-09	-7.41332e-09	1.29598e-07	-1.22124e-07	-3.49624e-08	3.42305e-08	3.50676e-08	-3.43573e-08	-5.60427e-11	6.68923e-11	0.000224678	0.000223067	0.000182584	0.000199392	0.0002771	0.000225185	0.000197216	0.000226038	0.000325298	0.000395926	0.000481888	0.0767987	0.0770894	0.107133	0.0945042	0.0938269	0.0938269	0.105708	0.0934576	0.0938114
					50.3	0.751942	0.6648	1.33463	1.62441	0.927389	0.818066	0.429209	0.522312	0.403938	0.491289	0.0774986	0.098122	-1.25436e-07	1.18122e-07	7.26653e-09	-7.19347e-09	1.25754e-07	-1.18503e-07	-3.39256e-08	3.32154e-08	3.40276e-08	-3.33385e-08	-5.43807e-11	6.49085e-11	0.000224678	0.000223067	0.000182584	0.000199392	0.0002771	0.000225185	0.000197216	0.000226038	0.000325298	0.000395926	0.000481888	0.0767987	0.0770894	0.107133	0.0945042	0.0938269	0.0938269	0.105708	0.0934576	0.0938114
					50.4	0.751942	0.6648	1.33463	1.62441	0.927389	0.818066	0.429209	0.522312	0.403938	0.491289	0.0774986	0.098122	-1.21716e-07	1.14619e-07	7.05104e-09	-6.98015e-09	1.22025e-07	-1.14988e-07	-3.29195e-08	3.22303e-08	3.30185e-08	-3.23498e-08	-5.27679e-11	6.29835e-11	0.000224678	0.000223067	0.000182584	0.000199392	0.0002771	0.000225185	0.000197216	0.000226038	0.000325298	0.000395926	0.000481888	0.0767987	0.0770894	0.107133	0.0945042	0.0938269	0.0938269	0.105708	0.0934576	0.0938114
					50.5	0.751942	0.6648	1.33463	1.62441	0.927389	0.818066	0.429209	0.522312	0.403938	0.491289	0.0774986	0.098122	-1.18106e-07	1.1122e-07	6.84193e-09	-6.77314e-09	1.18406e-07	-1.11578e-07	-3.19432e-08	3.12745e-08	3.20393e-08	-3.13904e-08	-5.12031e-11	6.11159e-11	0.000224677	0.000223067	0.000182584	0.000199392	0.0002771	0.000225185	0.000197216	0.000226038	0.000325298	0.000395926	0.000481888	0.0767987	0.0770894	0.107133	0.0945042	0.0938269	0.0938269	0.105708	0.0934576	0.0938114
					50.6	0.751942	0.6648	1.33463	1.62441	0.927389	0.818066	0.429209	0.522312	0.403938	0.491289	0.0774986	0.098122	-1.14604e-07	1.07921e-07	6.63902e-09	-6.57228e-09	1.14895e-07	-1.08269e-07	-3.09959e-08	3.0347e-08	3.10892e-08	-3.04595e-08	-4.96846e-11	5.93034e-11	0.000224677	0.000223067	0.000182584	0.000199392	0.0002771	0.000225185	0.000197216	0.000226038	0.000325298	0.000395926	0.000481888	0.0767987	0.0770894	0.107133	0.0945042	0.0938269	0.0938269	0.105708	0.0934576	0.0938114
					50.7	0.751942	0.6648	1.33463	1.62441	0.927389	0.818066	0.429209	0.522312	0.403938	0.491289	0.0774986	0.098122	-1.11205e-07	1.04721e-07	6.44214e-09	-6.37738e-09	1.11488e-07	-1.05059e-07	-3.00767e-08	2.94471e-08	3.01672e-08	-2.95562e-08	-4.82112e-11	5.75446e-11	0.000224677	0.000223067	0.000182584	0.000199392	0.0002771	0.000225185	0.000197216	0.000226038	0.000325298	0.000395926	0.000481888	0.0767987	0.0770894	0.107133	0.0945042	0.0938269	0.0938269	0.105708	0.0934576	0.0938114
					50.8	0.751942	0.6648	1.33463	1.62441	0.927389	0.818066	0.429209	0.522312	0.403938	0.491289	0.0774986	0.098122	-1.07907e-07	1.01615e-07	6.25109e-09	-6.18825e-09	1.08181e-07	-1.01943e-07	-2.91848e-08	2.85738e-08	2.92725e-08	-2.86797e-08	-4.67815e-11	5.58381e-11	0.000224677	0.000223067	0.000182584	0.000199392	0.0002771	0.000225185	0.000197216	0.000226038	0.000325298	0.000395926	0.000481888	0.0767987	0.0770894	0.107133	0.0945042	0.0938269	0.0938269	0.105708	0.0934576	0.0938114
					50.9	0.751942	0.6648	1.33463	1.62441	0.927389	0.818066	0.429209	0.522312	0.403938	0.491289	0.0774986	0.098122	-1.04707e-07	9.86016e-08	6.0657e-09	-6.00474e-09	1.04973e-07	-9.89198e-08	-2.83193e-08	2.77264e-08	2.84044e-08	-2.78292e-08	-4.5394e-11	5.41821e-11	0.000224677	0.000223067	0.000182584	0.000199392	0.0002771	0.000225185	0.000197216	0.000226038	0.000325298	0.000395926	0.000481888	0.0767987	0.0770894	0.107133	0.0945042	0.0938269	0.0938269	0.105708	0.0934577	0.0938114
					51	0.751942	0.6648	1.33463	1.62441	0.927389	0.818066	0.429209	0.522312	0.403938	0.491289	0.0774986	0.098122	-1.01602e-07	9.56775e-08	5.88582e-09	-5.82666e-09	1.0186e-07	-9.59862e-08	-2.74794e-08	2.69042e-08	2.75621e-08	-2.70039e-08	-4.40478e-11	5.25755e-11	0.000224677	0.000223067	0.000182584	0.000199392	0.0002771	0.000225185	0.000197216	0.000226038	0.000325298	0.000395926	0.000481888	0.0767987	0.0770894	0.107133	0.0945042	0.0938269	0.0938269	0.105708	0.0934577	0.0938114
					51.1	0.751942	0.6648	1.33463	1.62441	0.927389	0.818066	0.429209	0.522312	0.403938	0.491289	0.0774986	0.098122	-9.85888e-08	9.28401e-08	5.71127e-09	-5.65387e-09	9.88392e-08	-9.31396e-08	-2.66645e-08	2.61063e-08	2.67447e-08	-2.6203e-08	-4.27416e-11	5.10162e-11	0.000224677	0.000223067	0.000182584	0.000199392	0.0002771	0.000225185	0.000197216	0.000226038	0.000325298	0.000395926	0.000481888	0.0767987	0.0770894	0.107133	0.0945042	0.0938269	0.0938269	0.105708	0.0934577	0.0938114
					51.2	0.751942	0.6648	1.33463	1.62441	0.927389	0.818066	0.429209	0.522312	0.403938	0.491289	0.0774986	0.098122	-9.56651e-08	9.00869e-08	5.54189e-09	-5.4862e-09	9.59081e-08	-9.03775e-08	-2.58738e-08	2.53321e-08	2.59516e-08	-2.5426e-08	-4.14739e-11	4.95033e-11	0.000224677	0.000223067	0.000182584	0.000199392	0.0002771	0.000225185	0.000197216	0.000226038	0.000325298	0.000395926	0.000481888	0.0767987	0.0770894	0.107133	0.0945042	0.0938269	0.0938269	0.105708	0.0934577	0.0938114
					51.3	0.751942	0.6648	1.33463	1.62441	0.927389	0.818066	0.429209	0.522312	0.403938	0.491289	0.0774986	0.098122	-9.2828e-08	8.74152e-08	5.37754e-09	-5.3235e-09	9.30638e-08	-8.76973e-08	-2.51064e-08	2.45808e-08	2.51819e-08	-2.46719e-08	-4.0244e-11	4.80352e-11	0.000224677	0.000223067	0.000182584	0.000199392	0.0002771	0.000225185	0.000197216	0.000226038	0.000325298	0.000395926	0.000481888	0.0767987	0.0770894	0.107133	0.0945042	0.0938269	0.0938269	0.105708	0.0934577	0.0938114
					51.4	0.751942	0.6648	1.33463	1.62441	0.927389	0.818066	0.429209	0.522312	0.403938	0.491289	0.0774986	0.098122	-9.00751e-08	8.48229e-08	5.21806e-09	-5.16563e-09	9.03039e-08	-8.50965e-08	-2.43619e-08	2.38519e-08	2.44352e-08	-2.39403e-08	-3.90506e-11	4.66106e-11	0.000224677	0.000223067	0.000182584	0.000199392	0.0002771	0.000225185	0.000197216	0.000226038	0.000325298	0.000395926	0.000481888	0.0767987	0.0770894	0.107133	0.0945042	0.0938269	0.0938269	0.105708	0.0934577	0.0938114
					51.5	0.751942	0.6648	1.33463	1.62441	0.927389	0.818066	0.429209	0.522312	0.403938	0.491289	0.0774986	0.098122	-8.74039e-08	8.23074e-08	5.06332e-09	-5.01244e-09	8.76259e-08	-8.25729e-08	-2.36394e-08	2.31445e-08	2.37105e-08	-2.32303e-08	-3.78924e-11	4.52284e-11	0.000224677	0.000223067	0.000182584	0.000199392	0.0002771	0.000225185	0.000197216	0.000226038	0.000325298	0.000395926	0.000481888	0.0767987	0.0770894	0.107133	0.0945042	0.0938269	0.0938269	0.105708	0.0934577	0.0938114
					51.6	0.751942	0.6648	1.33463	1.62441	0.927389	0.818066	0.429209	0.522312	0.403938	0.491289	0.0774986	0.098122	-8.48118e-08	7.98665e-08	4.91316e-09	-4.86379e-09	8.50273e-08	-8.01241e-08	-2.29384e-08	2.24582e-08	2.30073e-08	-2.25414e-08	-3.67687e-11	4.38872e-11	0.000224677	0.000223067	0.000182584	0.000199392	0.0002771	0.000225185	0.000197216	0.000226038	0.000325298	0.000395926	0.000481888	0.0767987	0.0770894	0.107133	0.0945042	0.0938269	0.0938269	0.105708	0.0934577	0.0938114
					51.7	0.751942	0.6648	1.33463	1.62441	0.927389	0.818066	0.429209	0.522312	0.403938	0.491289	0.0774986	0.098122	-8.22967e-08	7.7498e-08	4.76745e-09	-4.71955e-09	8.25057e-08	-7.7748e-08	-2.22581e-08	2.17921e-08	2.2325e-08	-2.18729e-08	-3.56783e-11	4.25857e-11	0.000224677	0.000223067	0.000182584	0.000199392	0.0002771	0.000225185	0.000197216	0.000226038	0.000325298	0.000395926	0.000481888	0.0767987	0.0770894	0.107133	0.0945042	0.0938269	0.0938269	0.105708	0.0934577	0.0938114
					51.8	0.751942	0.6648	1.33463	1.62441	0.927389	0.818066	0.429209	0.522312	0.403938	0.491289	0.0774986	0.098122	-7.98561e-08	7.51997e-08	4.62607e-09	-4.57959e-09	8.00589e-08	-7.54423e-08	-2.1598e-08	2.11459e-08	2.1663e-08	-2.12242e-08	-3.46202e-11	4.13227e-11	0.000224677	0.000223067	0.000182584	0.000199392	0.0002771	0.000225185	0.000197216	0.000226038	0.000325298	0.000395926	0.000481888	0.0767987	0.0770894	0.107133	0.0945042	0.0938269	0.0938269	0.105708	0.0934577	0.0938114
					51.9	0.751942	0.6648	1.33463	1.62441	0.927389	0.818066	0.429209	0.522312	0.403938	0.491289	0.0774986	0.098122	-7.74879e-08	7.29696e-08	4.48888e-09	-4.44378e-09	7.76847e-08	-7.3205e-08	-2.09575e-08	2.05188e-08	2.10205e-08	-2.05948e-08	-3.35935e-11	4.00973e-11	0.000224677	0.000223067	0.000182584	0.000199392	0.0002771	0.000225185	0.000197216	0.000226038	0.000325298	0.000395926	0.000481888	0.0767987	0.0770894	0.107133	0.0945042	0.0938269	0.0938269	0.105708	0.0934577	0.0938114
					52	0.751942	0.6648	1.33463	1.62441	0.927389	0.818066	0.429209	0.522312	0.403938	0.491289	0.0774986	0.098122	-7.51899e-08	7.08056e-08	4.35576e-09	-4.312e-09	7.53809e-08	-7.1034e-08	-2.0336e-08	1.99103e-08	2.03972e-08	-1.99841e-08	-3.25973e-11	3.89082e-11	0.000224677	0.000223067	0.000182584	0.000199392	0.0002771	0.000225185	0.000197216	0.000226038	0.000325298	0.000395926	0.000481888	0.0767987	0.0770894	0.107133	0.0945042	0.0938269	0.0938269	0.105708	0.0934577	0.0938114
					52.1	0.751942	0.6648	1.33463	1.62441	0.927389	0.818066	0.429209	0.522312	0.403938	0.491289	0.0774986	0.098122	-7.29601e-08	6.87058e-08	4.22658e-09	-4.18412e-09	7.31454e-08	-6.89275e-08	-1.97329e-08	1.93198e-08	1.97923e-08	-1.93914e-08	-3.16305e-11	3.77544e-11	0.000224677	0.000223067	0.000182584	0.000199392	0.0002771	0.000225185	0.000197216	0.000226038	0.000325298	0.000395926	0.000481888	0.0767987	0.0770894	0.107133	0.0945042	0.0938269	0.0938269	0.105708	0.0934577	0.0938114
					52.2	0.751942	0.6648	1.33463	1.62441	0.927389	0.818066	0.429209	0.522312	0.403938	0.491289	0.0774986	0.098122	-7.07964e-08	6.66683e-08	4.10124e-09	-4.06004e-09	7.09762e-08	-6.68833e-08	-1.91477e-08	1.87469e-08	1.92053e-08	-1.88163e-08	-3.06926e-11	3.66348e-11	0.000224677	0.000223067	0.000182584	0.000199392	0.0002771	0.000225185	0.000197216	0.000226038	0.000325298	0.000395926	0.000481888	0.0767987	0.0770894	0.107133	0.0945042	0.0938269	0.0938269	0.105708	0.0934577	0.0938114
					52.3	0.751942	0.6648	1.33463	1.62441	0.927389	0.818066	0.429209	0.522312	0.403938	0.491289	0.0774986	0.098122	-6.86969e-08	6.46912e-08	3.97961e-09	-3.93963e-09	6.88714e-08	-6.48999e-08	-1.85799e-08	1.81909e-08	1.86358e-08	-1.82583e-08	-2.97824e-11	3.55483e-11	0.000224677	0.000223067	0.000182584	0.000199392	0.0002771	0.000225185	0.000197216	0.000226038	0.000325298	0.000395926	0.000481888	0.0767987	0.0770894	0.107133	0.0945042	0.0938269	0.0938269	0.105708	0.0934577	0.0938114
					52.4	0.751942	0.6648	1.33463	1.62441	0.927389	0.818066	0.429209	0.522312	0.403938	0.491289	0.0774986	0.098122	-6.66596e-08	6.27727e-08	3.86159e-09	-3.8228e-09	6.68289e-08	-6.29752e-08	-1.80289e-08	1.76514e-08	1.80831e-08	-1.77169e-08	-2.88991e-11	3.44941e-11	0.000224677	0.000223067	0.000182584	0.000199392	0.0002771	0.000225185	0.000197216	0.000226038	0.000325298	0.000395926	0.000481888	0.0767987	0.0770894	0.107133	0.0945042	0.0938269	0.0938269	0.105708	0.0934577	0.0938114
					52.5	0.751942	0.6648	1.33463	1.62441	0.927389	0.818066	0.429209	0.522312	0.403938	0.491289	0.0774986	0.098122	-6.46827e-08	6.09111e-08	3.74707e-09	-3.70943e-09	6.4847e-08	-6.11076e-08	-1.74942e-08	1.7128e-08	1.75468e-08	-1.71914e-08	-2.8042e-11	3.34711e-11	0.000224677	0.000223067	0.000182584	0.000199392	0.0002771	0.000225185	0.000197216	0.000226038	0.000325298	0.000395926	0.000481888	0.0767987	0.0770894	0.107133	0.0945041	0.0938269	0.0938269	0.105708	0.0934577	0.0938114
					52.6	0.751942	0.6648	1.33463	1.62441	0.927389	0.818066	0.429209	0.522312	0.403938	0.491289	0.0774986	0.098122	-6.27645e-08	5.91047e-08	3.63595e-09	-3.59943e-09	6.29239e-08	-5.92954e-08	-1.69754e-08	1.662e-08	1.70265e-08	-1.66816e-08	-2.72105e-11	3.24786e-11	0.000224677	0.000223067	0.000182584	0.000199392	0.0002771	0.000225185	0.000197216	0.000226038	0.000325298	0.000395926	0.000481888	0.0767987	0.0770894	0.107133	0.0945041	0.0938269	0.0938269	0.105708	0.0934577	0.0938114
					52.7	0.751942	0.6648	1.33463	1.62441	0.927389	0.818066	0.429209	0.522312	0.403938	0.491289	0.0774986	0.098122	-6.09032e-08	5.73519e-08	3.52812e-09	-3.49268e-09	6.10579e-08	-5.7537e-08	-1.6472e-08	1.61271e-08	1.65215e-08	-1.61869e-08	-2.64035e-11	3.15153e-11	0.000224677	0.000223067	0.000182584	0.000199392	0.0002771	0.000225185	0.000197216	0.000226038	0.000325298	0.000395926	0.000481888	0.0767987	0.0770894	0.107133	0.0945041	0.0938269	0.0938269	0.105708	0.0934577	0.0938114
					52.8	0.751942	0.6648	1.33463	1.62441	0.927389	0.818066	0.429209	0.522312	0.403938	0.491289	0.0774986	0.098122	-5.9097e-08	5.56511e-08	3.42349e-09	-3.38911e-09	5.92472e-08	-5.58306e-08	-1.59835e-08	1.56489e-08	1.60316e-08	-1.57069e-08	-2.56204e-11	3.05807e-11	0.000224677	0.000223067	0.000182584	0.000199392	0.0002771	0.000225185	0.000197216	0.000226038	0.000325298	0.000395926	0.000481888	0.0767987	0.0770894	0.107133	0.0945041	0.0938269	0.0938269	0.105708	0.0934577	0.0938114
					52.9	0.751942	0.6648	1.33463	1.62441	0.927389	0.818066	0.429209	0.522312	0.403938	0.491289	0.0774986	0.098122	-5.73445e-08	5.40007e-08	3.32196e-09	-3.2886e-09	5.74901e-08	-5.41749e-08	-1.55095e-08	1.51848e-08	1.55561e-08	-1.52411e-08	-2.48607e-11	2.96739e-11	0.000224677	0.000223067	0.000182584	0.000199392	0.0002771	0.000225185	0.000197216	0.000226038	0.000325298	0.000395926	0.000481888	0.0767987	0.0770894	0.107133	0.0945041	0.0938269	0.0938269	0.105708	0.0934577	0.0938114
					53	0.751942	0.6648	1.33463	1.62441	0.927389	0.818066	0.429209	0.522312	0.403938	0.491289	0.0774986	0.098122	-5.56439e-08	5.23993e-08	3.22345e-09	-3.19107e-09	5.57852e-08	-5.25683e-08	-1.50495e-08	1.47345e-08	1.50948e-08	-1.47891e-08	-2.41234e-11	2.87938e-11	0.000224677	0.000223067	0.000182584	0.000199392	0.0002771	0.000225185	0.000197216	0.000226038	0.000325298	0.000395926	0.000481888	0.0767987	0.0770894	0.107133	0.0945041	0.0938269	0.0938269	0.105708	0.0934577	0.0938114
					53.1	0.751942	0.6648	1.33463	1.62441	0.927389	0.818066	0.429209	0.522312	0.403938	0.491289	0.0774986	0.098122	-5.39937e-08	5.08453e-08	3.12785e-09	-3.09644e-09	5.41308e-08	-5.10094e-08	-1.46032e-08	1.42975e-08	1.46472e-08	-1.43505e-08	-2.3408e-11	2.79398e-11	0.000224677	0.000223067	0.000182584	0.000199392	0.0002771	0.000225185	0.000197216	0.000226038	0.000325298	0.000395926	0.000481888	0.0767987	0.0770894	0.107133	0.0945041	0.0938269	0.0938269	0.105708	0.0934577	0.0938114
					53.2	0.751942	0.6648	1.33463	1.62441	0.927389	0.818066	0.429209	0.522312	0.403938	0.491289	0.0774986	0.098122	-5.23925e-08	4.93375e-08	3.03509e-09	-3.00461e-09	5.25255e-08	-4.94966e-08	-1.41702e-08	1.38735e-08	1.42128e-08	-1.39249e-08	-2.27138e-11	2.71113e-11	0.000224677	0.000223067	0.000182584	0.000199392	0.0002771	0.000225185	0.000197216	0.000226038	0.000325298	0.000395926	0.000481888	0.0767987	0.0770894	0.107133	0.0945041	0.0938269	0.0938269	0.105708	0.0934577	0.0938114
					53.3	0.751942	0.6648	1.33463	1.62441	0.927389	0.818066	0.429209	0.522312	0.403938	0.491289	0.0774986	0.098122	-5.08387e-08	4.78743e-08	2.94508e-09	-2.91551e-09	5.09679e-08	-4.80288e-08	-1.37499e-08	1.34621e-08	1.37913e-08	-1.3512e-08	-2.20402e-11	2.63073e-11	0.000224677	0.000223067	0.000182584	0.000199392	0.0002771	0.000225185	0.000197216	0.000226038	0.000325298	0.000395926	0.000481888	0.0767987	0.0770894	0.107133	0.0945041	0.0938269	0.0938269	0.105708	0.0934577	0.0938114
					53.4	0.751942	0.6648	1.33463	1.62441	0.927389	0.818066	0.429209	0.522312	0.403938	0.491289	0.0774986	0.098122	-4.9331e-08	4.64546e-08	2.85774e-09	-2.82905e-09	4.94564e-08	-4.66044e-08	-1.33422e-08	1.30629e-08	1.33823e-08	-1.31113e-08	-2.13867e-11	2.55272e-11	0.000224677	0.000223067	0.000182584	0.000199392	0.0002771	0.000225185	0.000197216	0.000226038	0.000325298	0.000395926	0.000481888	0.0767987	0.0770894	0.107133	0.0945041	0.0938269	0.0938269	0.105708	0.0934577	0.0938114
					53.5	0.751942	0.6648	1.33463	1.62441	0.927389	0.818066	0.429209	0.522312	0.403938	0.491289	0.0774986	0.098122	-4.78681e-08	4.50769e-08	2.77299e-09	-2.74515e-09	4.79897e-08	-4.52223e-08	-1.29465e-08	1.26755e-08	1.29854e-08	-1.27224e-08	-2.07523e-11	2.47701e-11	0.000224677	0.000223067	0.000182584	0.000199392	0.0002771	0.000225185	0.000197216	0.000226038	0.000325298	0.000395926	0.000481888	0.0767987	0.0770894	0.107133	0.0945041	0.0938269	0.0938269	0.105708	0.0934577	0.0938114
					53.6	0.751942	0.6648	1.33463	1.62441	0.927389	0.818066	0.429209	0.522312	0.403938	0.491289	0.0774986	0.098122	-4.64485e-08	4.37401e-08	2.69076e-09	-2.66374e-09	4.65665e-08	-4.38812e-08	-1.25626e-08	1.22996e-08	1.26003e-08	-1.23451e-08	-2.01369e-11	2.40355e-11	0.000224677	0.000223067	0.000182584	0.000199392	0.0002771	0.000225185	0.000197216	0.000226038	0.000325298	0.000395926	0.000481888	0.0767987	0.0770894	0.107133	0.0945041	0.0938269	0.0938269	0.105708	0.0934577	0.0938114
					53.7	0.751942	0.6648	1.33463	1.62441	0.927389	0.818066	0.429209	0.522312	0.403938	0.491289	0.0774986	0.098122	-4.5071e-08	4.2443e-08	2.61096e-09	-2.58474e-09	4.51855e-08	-4.25799e-08	-1.219e-08	1.19348e-08	1.22267e-08	-1.1979e-08	-1.95397e-11	2.33228e-11	0.000224677	0.000223067	0.000182584	0.000199392	0.0002771	0.000225185	0.000197216	0.000226038	0.000325298	0.000395926	0.000481888	0.0767987	0.0770894	0.107133	0.0945041	0.0938269	0.0938269	0.105708	0.0934577	0.0938114
					53.8	0.751942	0.6648	1.33463	1.62441	0.927389	0.818066	0.429209	0.522312	0.403938	0.491289	0.0774986	0.098122	-4.37344e-08	4.11843e-08	2.53353e-09	-2.50809e-09	4.38455e-08	-4.13171e-08	-1.18285e-08	1.15809e-08	1.18641e-08	-1.16238e-08	-1.89603e-11	2.26311e-11	0.000224677	0.000223067	0.000182584	0.000199392	0.0002771	0.000225185	0.000197216	0.000226038	0.000325298	0.000395926	0.000481888	0.0767987	0.0770894	0.107133	0.0945041	0.0938269	0.0938269	0.105708	0.0934577	0.0938114
					53.9	0.751942	0.6648	1.33463	1.62441	0.927389	0.818066	0.429209	0.522312	0.403938	0.491289	0.0774986	0.098122	-4.24374e-08	3.99629e-08	2.4584e-09	-2.43371e-09	4.25452e-08	-4.00918e-08	-1.14777e-08	1.12374e-08	1.15122e-08	-1.12791e-08	-1.83979e-11	2.196e-11	0.000224677	0.000223067	0.000182584	0.000199392	0.0002771	0.000225185	0.000197216	0.000226038	0.000325298	0.000395926	0.000481888	0.0767987	0.0770894	0.107133	0.0945041	0.0938269	0.0938269	0.105708	0.0934577	0.0938114
					54	0.751942	0.6648	1.33463	1.62441	0.927389	0.818066	0.429209	0.522312	0.403938	0.491289	0.0774986	0.098122	-4.11789e-08	3.87778e-08	2.38549e-09	-2.36154e-09	4.12835e-08	-3.89029e-08	-1.11373e-08	1.09042e-08	1.11708e-08	-1.09446e-08	-1.78523e-11	2.13088e-11	0.000224677	0.000223067	0.000182584	0.000199392	0.0002771	0.000225185	0.000197216	0.000226038	0.000325298	0.000395926	0.000481888	0.0767987	0.0770894	0.107133	0.0945041	0.0938269	0.0938269	0.105708	0.0934577	0.0938114
					54.1	0.751942	0.6648	1.33463	1.62441	0.927389	0.818066	0.429209	0.522312	0.403938	0.491289	0.0774986	0.098122	-3.99577e-08	3.76278e-08	2.31475e-09	-2.2915e-09	4.00592e-08	-3.77492e-08	-1.0807e-08	1.05808e-08	1.08395e-08	-1.062e-08	-1.7323e-11	2.06768e-11	0.000224677	0.000223067	0.000182584	0.000199392	0.0002771	0.000225185	0.000197216	0.000226038	0.000325298	0.000395926	0.000481888	0.0767987	0.0770894	0.107133	0.0945041	0.0938269	0.0938269	0.105708	0.0934577	0.0938114
					54.2	0.751942	0.6648	1.33463	1.62441	0.927389	0.818066	0.429209	0.522312	0.403938	0.491289	0.0774986	0.098122	-3.87727e-08	3.65119e-08	2.2461e-09	-2.22355e-09	3.88712e-08	-3.66297e-08	-1.04865e-08	1.0267e-08	1.05181e-08	-1.03051e-08	-1.68092e-11	2.00636e-11	0.000224677	0.000223067	0.000182584	0.000199392	0.0002771	0.000225185	0.000197216	0.000226038	0.000325298	0.000395926	0.000481888	0.0767987	0.0770894	0.107133	0.0945041	0.0938269	0.0938269	0.105708	0.0934577	0.0938114
					54.3	0.751942	0.6648	1.33463	1.62441	0.927389	0.818066	0.429209	0.522312	0.403938	0.491289	0.0774986	0.098122	-3.76229e-08	3.54291e-08	2.17949e-09	-2.15761e-09	3.77185e-08	-3.55434e-08	-1.01756e-08	9.96254e-09	1.02062e-08	-9.99945e-09	-1.63107e-11	1.94685e-11	0.000224677	0.000223067	0.000182584	0.000199392	0.0002771	0.000225185	0.000197216	0.000226038	0.000325298	0.000395926	0.000481888	0.0767987	0.0770894	0.107133	0.0945041	0.0938269	0.0938269	0.105708	0.0934577	0.0938114
					54.4	0.751942	0.6648	1.33463	1.62441	0.927389	0.818066	0.429209	0.522312	0.403938	0.491289	0.0774986	0.098122	-3.65072e-08	3.43784e-08	2.11485e-09	-2.09362e-09	3.65999e-08	-3.44893e-08	-9.87379e-09	9.66709e-09	9.90349e-09	-9.70291e-09	-1.58271e-11	1.88912e-11	0.000224677	0.000223067	0.000182584	0.000199392	0.0002771	0.000225185	0.000197216	0.000226038	0.000325298	0.000395926	0.000481888	0.0767987	0.0770894	0.107133	0.0945041	0.0938269	0.0938269	0.105708	0.0934577	0.0938114
					54.5	0.751942	0.6648	1.33463	1.62441	0.927389	0.818066	0.429209	0.522312	0.403938	0.491289	0.0774986	0.098122	-3.54245e-08	3.33589e-08	2.05214e-09	-2.03153e-09	3.55145e-08	-3.34665e-08	-9.58098e-09	9.3804e-09	9.60979e-09	-9.41516e-09	-1.53576e-11	1.8331e-11	0.000224677	0.000223067	0.000182584	0.000199392	0.0002771	0.000225185	0.000197216	0.000226038	0.000325298	0.000395926	0.000481888	0.0767987	0.0770894	0.107133	0.0945041	0.0938269	0.0938269	0.105708	0.0934577	0.0938114
					54.6	0.751942	0.6648	1.33463	1.62441	0.927389	0.818066	0.429209	0.522312	0.403938	0.491289	0.0774986	0.098122	-3.4374e-08	3.23696e-08	1.99128e-09	-1.97129e-09	3.44613e-08	-3.24741e-08	-9.29685e-09	9.10222e-09	9.3248e-09	-9.13595e-09	-1.49022e-11	1.77873e-11	0.000224677	0.000223067	0.000182584	0.000199392	0.0002771	0.000225185	0.000197216	0.000226038	0.000325298	0.000395926	0.000481888	0.0767987	0.0770894	0.107133	0.0945041	0.0938269	0.0938269	0.105708	0.0934577	0.0938114
					54.7	0.751942	0.664801	1.33463	1.62441	0.927389	0.818066	0.429209	0.522312	0.403938	0.491289	0.0774986	0.098122	-3.33546e-08	3.14097e-08	1.93223e-09	-1.91283e-09	3.34393e-08	-3.1511e-08	-9.02114e-09	8.83228e-09	9.04827e-09	-8.86501e-09	-1.44603e-11	1.72599e-11	0.000224677	0.000223067	0.000182584	0.000199392	0.0002771	0.000225185	0.000197216	0.000226038	0.000325298	0.000395926	0.000481888	0.0767987	0.0770894	0.107133	0.0945041	0.0938269	0.0938269	0.105708	0.0934577	0.0938114
					54.8	0.751942	0.664801	1.33463	1.62441	0.927389	0.818066	0.429209	0.522312	0.403938	0.491289	0.0774986	0.098122	-3.23654e-08	3.04782e-08	1.87492e-09	-1.8561e-09	3.24476e-08	-3.05765e-08	-8.75361e-09	8.57035e-09	8.77993e-09	-8.60211e-09	-1.40315e-11	1.67479e-11	0.000224677	0.000223067	0.000182584	0.000199392	0.0002771	0.000225185	0.000197216	0.000226038	0.000325298	0.000395926	0.000481888	0.0767987	0.0770894	0.107133	0.0945041	0.0938269	0.0938269	0.105708	0.0934577	0.0938114
					54.9	0.751942	0.664801	1.33463	1.62441	0.927389	0.818066	0.429209	0.522312	0.403938	0.491289	0.0774986	0.098122	-3.14056e-08	2.95743e-08	1.81932e-09	-1.80106e-09	3.14854e-08	-2.96697e-08	-8.49401e-09	8.31619e-09	8.51956e-09	-8.34701e-09	-1.36153e-11	1.62513e-11	0.000224677	0.000223067	0.000182584	0.000199392	0.0002771	0.000225185	0.000197216	0.000226038	0.000325298	0.000395926	0.000481888	0.0767987	0.0770894	0.107133	0.0945041	0.0938269	0.0938269	0.105708	0.0934577	0.0938114
					55	0.751942	0.664801	1.33463	1.62441	0.927389	0.818066	0.429209	0.522312	0.403938	0.491289	0.0774986	0.098122	-3.04742e-08	2.86973e-08	1.76537e-09	-1.74764e-09	3.05516e-08	-2.87899e-08	-8.24212e-09	8.06957e-09	8.2669e-09	-8.09947e-09	-1.32117e-11	1.57693e-11	0.000224677	0.000223067	0.000182584	0.000199392	0.0002771	0.000225185	0.000197216	0.000226038	0.000325298	0.000395926	0.000481888	0.0767987	0.0770894	0.107133	0.0945041	0.0938269	0.0938269	0.105708	0.0934577	0.0938114
					55.1	0.751942	0.664801	1.33463	1.62441	0.927389	0.818066	0.429209	0.522312	0.403938	0.491289	0.0774986	0.098122	-2.95705e-08	2.78462e-08	1.71301e-09	-1.69582e-09	2.96456e-08	-2.79361e-08	-7.99769e-09	7.83026e-09	8.02174e-09	-7.85927e-09	-1.28197e-11	1.53016e-11	0.000224677	0.000223067	0.000182584	0.000199392	0.0002771	0.000225185	0.000197216	0.000226038	0.000325298	0.000395926	0.000481888	0.0767987	0.0770894	0.107133	0.0945041	0.0938269	0.0938269	0.105708	0.0934577	0.0938114
					55.2	0.751942	0.664801	1.33463	1.62441	0.927389	0.818066	0.429209	0.522312	0.403938	0.491289	0.0774986	0.098122	-2.86935e-08	2.70204e-08	1.66221e-09	-1.64553e-09	2.87664e-08	-2.71076e-08	-7.76051e-09	7.59805e-09	7.78385e-09	-7.6262e-09	-1.24395e-11	1.4848e-11	0.000224677	0.000223067	0.000182584	0.000199392	0.0002771	0.000225185	0.000197216	0.000226038	0.000325298	0.000395926	0.000481888	0.0767987	0.0770894	0.107133	0.0945041	0.0938269	0.0938269	0.105708	0.0934577	0.0938114
					55.3	0.751942	0.664801	1.33463	1.62441	0.927389	0.818066	0.429209	0.522312	0.403938	0.491289	0.0774986	0.098122	-2.78426e-08	2.62191e-08	1.61292e-09	-1.59673e-09	2.79133e-08	-2.63037e-08	-7.53037e-09	7.37272e-09	7.55301e-09	-7.40004e-09	-1.20705e-11	1.44078e-11	0.000224677	0.000223067	0.000182584	0.000199392	0.0002771	0.000225185	0.000197216	0.000226038	0.000325298	0.000395926	0.000481888	0.0767987	0.0770894	0.107133	0.0945041	0.0938269	0.0938269	0.105708	0.0934577	0.0938114
					55.4	0.751942	0.664801	1.33463	1.62441	0.927389	0.818066	0.429209	0.522312	0.403938	0.491289	0.0774986	0.098122	-2.70169e-08	2.54416e-08	1.56508e-09	-1.54937e-09	2.70855e-08	-2.55236e-08	-7.30705e-09	7.15407e-09	7.32902e-09	-7.18058e-09	-1.17127e-11	1.39804e-11	0.000224677	0.000223067	0.000182584	0.000199392	0.0002771	0.000225185	0.000197216	0.000226038	0.000325298	0.000395926	0.000481888	0.0767987	0.0770894	0.107133	0.0945041	0.0938269	0.0938269	0.105708	0.0934577	0.0938114
					55.5	0.751942	0.664801	1.33463	1.62441	0.927389	0.818066	0.429209	0.522312	0.403938	0.491289	0.0774986	0.098122	-2.62157e-08	2.46871e-08	1.51867e-09	-1.50343e-09	2.62823e-08	-2.47667e-08	-7.09035e-09	6.94191e-09	7.11167e-09	-6.96764e-09	-1.13654e-11	1.35658e-11	0.000224677	0.000223067	0.000182584	0.000199392	0.0002771	0.000225185	0.000197216	0.000226038	0.000325298	0.000395926	0.000481888	0.0767987	0.0770894	0.107133	0.0945041	0.0938269	0.0938269	0.105708	0.0934577	0.0938114
					55.6	0.751942	0.664801	1.33463	1.62441	0.927389	0.818066	0.429209	0.522312	0.403938	0.491289	0.0774986	0.098122	-2.54383e-08	2.3955e-08	1.47363e-09	-1.45884e-09	2.55029e-08	-2.40322e-08	-6.88008e-09	6.73604e-09	6.90077e-09	-6.761e-09	-1.10282e-11	1.31635e-11	0.000224677	0.000223067	0.000182584	0.000199392	0.0002771	0.000225185	0.000197216	0.000226038	0.000325298	0.000395926	0.000481888	0.0767987	0.0770894	0.107133	0.0945041	0.0938269	0.0938269	0.105708	0.0934577	0.0938114
					55.7	0.751942	0.664801	1.33463	1.62441	0.927389	0.818066	0.429209	0.522312	0.403938	0.491289	0.0774986	0.098122	-2.46839e-08	2.32446e-08	1.42993e-09	-1.41558e-09	2.47466e-08	-2.33195e-08	-6.67604e-09	6.53628e-09	6.69612e-09	-6.5605e-09	-1.07013e-11	1.2773e-11	0.000224677	0.000223067	0.000182584	0.000199392	0.0002771	0.000225185	0.000197216	0.000226038	0.000325298	0.000395926	0.000481888	0.0767987	0.0770894	0.107133	0.0945041	0.0938269	0.0938269	0.105708	0.0934577	0.0938114
					55.8	0.751942	0.664801	1.33463	1.62441	0.927389	0.818066	0.429209	0.522312	0.403938	0.491289	0.0774986	0.098122	-2.39518e-08	2.25552e-08	1.38752e-09	-1.3736e-09	2.40127e-08	-2.2628e-08	-6.47806e-09	6.34244e-09	6.49754e-09	-6.36594e-09	-1.03839e-11	1.23944e-11	0.000224677	0.000223067	0.000182584	0.000199392	0.0002771	0.000225185	0.000197216	0.000226038	0.000325298	0.000395926	0.000481888	0.0767987	0.0770894	0.107133	0.0945041	0.0938269	0.0938269	0.105708	0.0934577	0.0938114
					55.9	0.751942	0.664801	1.33463	1.62441	0.927389	0.818066	0.429209	0.522312	0.403938	0.491289	0.0774986	0.098122	-2.32415e-08	2.18863e-08	1.34638e-09	-1.33286e-09	2.33006e-08	-2.19569e-08	-6.28595e-09	6.15435e-09	6.30485e-09	-6.17716e-09	-1.00759e-11	1.20267e-11	0.000224677	0.000223067	0.000182584	0.000199392	0.0002771	0.000225185	0.000197216	0.000226038	0.000325298	0.000395926	0.000481888	0.0767987	0.0770894	0.107133	0.0945041	0.0938269	0.0938269	0.105708	0.0934577	0.0938114
					56	0.751942	0.664801	1.33463	1.62441	0.927389	0.818066	0.429209	0.522312	0.403938	0.491289	0.0774986	0.098122	-2.25523e-08	2.12373e-08	1.30645e-09	-1.29333e-09	2.26096e-08	-2.13058e-08	-6.09953e-09	5.97184e-09	6.11787e-09	-5.99397e-09	-9.77701e-12	1.16701e-11	0.000224677	0.000223067	0.000182584	0.000199392	0.0002771	0.000225185	0.000197216	0.000226038	0.000325298	0.000395926	0.000481888	0.0767987	0.0770894	0.107133	0.0945041	0.0938269	0.0938269	0.105708	0.0934577	0.0938114
					56.1	0.751942	0.664801	1.33463	1.62441	0.927389	0.818066	0.429209	0.522312	0.403938	0.491289	0.0774986	0.098122	-2.18835e-08	2.06074e-08	1.2677e-09	-1.25498e-09	2.19391e-08	-2.06739e-08	-5.91864e-09	5.79474e-09	5.93644e-09	-5.81621e-09	-9.48722e-12	1.13239e-11	0.000224677	0.000223067	0.000182584	0.000199392	0.0002771	0.000225185	0.000197216	0.000226038	0.000325298	0.000395926	0.000481888	0.0767987	0.0770894	0.107133	0.0945041	0.0938269	0.0938269	0.105708	0.0934577	0.0938114
					56.2	0.751942	0.664801	1.33463	1.62441	0.927389	0.818066	0.429209	0.522312	0.403938	0.491289	0.0774986	0.098122	-2.12345e-08	1.99963e-08	1.23011e-09	-1.21776e-09	2.12884e-08	-2.00608e-08	-5.74312e-09	5.62289e-09	5.76039e-09	-5.64373e-09	-9.20581e-12	1.09882e-11	0.000224677	0.000223067	0.000182584	0.000199392	0.0002771	0.000225185	0.000197216	0.000226038	0.000325298	0.000395926	0.000481888	0.0767987	0.0770894	0.107133	0.0945041	0.0938269	0.0938269	0.105708	0.0934577	0.0938114
					56.3	0.751942	0.664801	1.33463	1.62441	0.927389	0.818066	0.429209	0.522312	0.403938	0.491289	0.0774986	0.098122	-2.06048e-08	1.94033e-08	1.19363e-09	-1.18165e-09	2.06571e-08	-1.94659e-08	-5.5728e-09	5.45614e-09	5.58956e-09	-5.47636e-09	-8.93273e-12	1.06622e-11	0.000224677	0.000223067	0.000182584	0.000199392	0.0002771	0.000225185	0.000197216	0.000226038	0.000325298	0.000395926	0.000481888	0.0767987	0.0770894	0.107133	0.0945041	0.0938269	0.0938269	0.105708	0.0934577	0.0938114
					56.4	0.751942	0.664801	1.33463	1.62441	0.927389	0.818066	0.429209	0.522312	0.403938	0.491289	0.0774986	0.098122	-1.99937e-08	1.88279e-08	1.15823e-09	-1.14661e-09	2.00445e-08	-1.88886e-08	-5.40754e-09	5.29433e-09	5.4238e-09	-5.31395e-09	-8.66792e-12	1.03462e-11	0.000224677	0.000223067	0.000182584	0.000199392	0.0002771	0.000225185	0.000197216	0.000226038	0.000325298	0.000395926	0.000481888	0.0767987	0.0770894	0.107133	0.0945041	0.0938269	0.0938269	0.105708	0.0934577	0.0938114
					56.5	0.751942	0.664801	1.33463	1.62441	0.927389	0.818066	0.429209	0.522312	0.403938	0.491289	0.0774986	0.098122	-1.94008e-08	1.82695e-08	1.12388e-09	-1.1126e-09	1.94501e-08	-1.83285e-08	-5.24717e-09	5.13732e-09	5.26295e-09	-5.15636e-09	-8.4108e-12	1.00393e-11	0.000224677	0.000223067	0.000182584	0.000199392	0.0002771	0.000225185	0.000197216	0.000226038	0.000325298	0.000395926	0.000481888	0.0767987	0.0770894	0.107133	0.0945041	0.0938269	0.0938269	0.105708	0.0934577	0.0938114
					56.6	0.751942	0.664801	1.33463	1.62441	0.927389	0.818066	0.429209	0.522312	0.403938	0.491289	0.0774986	0.098122	-1.88254e-08	1.77277e-08	1.09055e-09	-1.07961e-09	1.88733e-08	-1.77849e-08	-5.09156e-09	4.98497e-09	5.10687e-09	-5.00344e-09	-8.16152e-12	9.74136e-12	0.000224677	0.000223067	0.000182584	0.000199392	0.0002771	0.000225185	0.000197216	0.000226038	0.000325298	0.000395926	0.000481888	0.0767987	0.0770894	0.107133	0.0945041	0.0938269	0.0938269	0.105708	0.0934577	0.0938114
					56.7	0.751942	0.664801	1.33463	1.62441	0.927389	0.818066	0.429209	0.522312	0.403938	0.491289	0.0774986	0.098122	-1.82671e-08	1.7202e-08	1.05821e-09	-1.04759e-09	1.83136e-08	-1.72575e-08	-4.94057e-09	4.83714e-09	4.95542e-09	-4.85506e-09	-7.9193e-12	9.45259e-12	0.000224677	0.000223067	0.000182584	0.000199392	0.0002771	0.000225185	0.000197216	0.000226038	0.000325298	0.000395926	0.000481888	0.0767987	0.0770894	0.107133	0.0945041	0.0938269	0.0938269	0.105708	0.0934577	0.0938114
					56.8	0.751942	0.664801	1.33463	1.62441	0.927389	0.818066	0.429209	0.522312	0.403938	0.491289	0.0774986	0.098122	-1.77254e-08	1.66919e-08	1.02683e-09	-1.01652e-09	1.77704e-08	-1.67457e-08	-4.79405e-09	4.69369e-09	4.80847e-09	-4.71108e-09	-7.68455e-12	9.1724e-12	0.000224677	0.000223067	0.000182584	0.000199392	0.0002771	0.000225185	0.000197216	0.000226038	0.000325298	0.000395926	0.000481888	0.0767987	0.0770894	0.107133	0.0945041	0.0938269	0.0938269	0.105708	0.0934577	0.0938114
					56.9	0.751942	0.664801	1.33463	1.62441	0.927389	0.818066	0.429209	0.522312	0.403938	0.491289	0.0774986	0.098122	-1.71998e-08	1.61968e-08	9.96378e-10	-9.86377e-10	1.72434e-08	-1.62491e-08	-4.65188e-09	4.55449e-09	4.66587e-09	-4.57137e-09	-7.45661e-12	8.90023e-12	0.000224677	0.000223067	0.000182584	0.000199392	0.0002771	0.000225185	0.000197216	0.000226038	0.000325298	0.000395926	0.000481888	0.0767987	0.0770894	0.107133	0.0945041	0.0938269	0.0938269	0.105708	0.0934577	0.0938114
					57	0.751942	0.664801	1.33463	1.62441	0.927389	0.818066	0.429209	0.522312	0.403938	0.491289	0.0774986	0.098122	-1.66897e-08	1.57165e-08	9.66829e-10	-9.57125e-10	1.67321e-08	-1.57672e-08	-4.51392e-09	4.41942e-09	4.5275e-09	-4.4358e-09	-7.2355e-12	8.63638e-12	0.000224677	0.000223067	0.000182584	0.000199392	0.0002771	0.000225185	0.000197216	0.000226038	0.000325298	0.000395926	0.000481888	0.0767987	0.0770894	0.107133	0.0945041	0.0938269	0.0938269	0.105708	0.0934577	0.0938114
					57.1	0.751942	0.664801	1.33463	1.62441	0.927389	0.818066	0.429209	0.522312	0.403938	0.491289	0.0774986	0.098122	-1.61947e-08	1.52504e-08	9.38157e-10	-9.28741e-10	1.62359e-08	-1.52996e-08	-4.38006e-09	4.28836e-09	4.39323e-09	-4.30425e-09	-7.0209e-12	8.38022e-12	0.000224677	0.000223067	0.000182584	0.000199392	0.0002771	0.000225185	0.000197216	0.000226038	0.000325298	0.000395926	0.000481888	0.0767987	0.0770894	0.107133	0.0945041	0.0938269	0.0938269	0.105708	0.0934577	0.0938114
					57.2	0.751942	0.664801	1.33463	1.62441	0.927389	0.818066	0.429209	0.522312	0.403938	0.491289	0.0774986	0.098122	-1.57145e-08	1.47982e-08	9.10335e-10	-9.01199e-10	1.57544e-08	-1.48459e-08	-4.25016e-09	4.16119e-09	4.26294e-09	-4.17661e-09	-6.81264e-12	8.13156e-12	0.000224677	0.000223067	0.000182584	0.000199392	0.0002771	0.000225185	0.000197216	0.000226038	0.000325298	0.000395926	0.000481888	0.0767987	0.0770894	0.107133	0.0945041	0.0938269	0.0938269	0.105708	0.0934577	0.0938114
					57.3	0.751942	0.664801	1.33463	1.62441	0.927389	0.818066	0.429209	0.522312	0.403938	0.491289	0.0774986	0.098122	-1.52484e-08	1.43593e-08	8.83338e-10	-8.74473e-10	1.52872e-08	-1.44056e-08	-4.12412e-09	4.03778e-09	4.13652e-09	-4.05275e-09	-6.6107e-12	7.89061e-12	0.000224677	0.000223067	0.000182584	0.000199392	0.0002771	0.000225185	0.000197216	0.000226038	0.000325298	0.000395926	0.000481888	0.0767987	0.0770894	0.107133	0.0945041	0.0938269	0.0938269	0.105708	0.0934577	0.0938114
					57.4	0.751942	0.664801	1.33463	1.62441	0.927389	0.818066	0.429209	0.522312	0.403938	0.491289	0.0774986	0.098122	-1.47962e-08	1.39335e-08	8.57142e-10	-8.48539e-10	1.48338e-08	-1.39784e-08	-4.00182e-09	3.91804e-09	4.01385e-09	-3.93256e-09	-6.41453e-12	7.65662e-12	0.000224677	0.000223067	0.000182584	0.000199392	0.0002771	0.000225185	0.000197216	0.000226038	0.000325298	0.000395926	0.000481888	0.0767987	0.0770894	0.107133	0.0945041	0.0938269	0.0938269	0.105708	0.0934577	0.0938114
					57.5	0.751942	0.664801	1.33463	1.62441	0.927389	0.818066	0.429209	0.522312	0.403938	0.491289	0.0774986	0.098122	-1.43574e-08	1.35203e-08	8.31723e-10	-8.23375e-10	1.43939e-08	-1.35639e-08	-3.88314e-09	3.80185e-09	3.89482e-09	-3.81593e-09	-6.22443e-12	7.42947e-12	0.000224677	0.000223067	0.000182584	0.000199392	0.0002771	0.000225185	0.000197216	0.000226038	0.000325298	0.000395926	0.000481888	0.0767987	0.0770894	0.107133	0.0945041	0.0938269	0.0938269	0.105708	0.0934577	0.0938114
					57.6	0.751942	0.664801	1.33463	1.62441	0.927389	0.818066	0.429209	0.522312	0.403938	0.491289	0.0774986	0.098122	-1.39317e-08	1.31193e-08	8.07057e-10	-7.98958e-10	1.3967e-08	-1.31616e-08	-3.76798e-09	3.6891e-09	3.77931e-09	-3.70277e-09	-6.03971e-12	7.2092e-12	0.000224677	0.000223067	0.000182584	0.000199392	0.0002771	0.000225185	0.000197216	0.000226038	0.000325298	0.000395926	0.000481888	0.0767987	0.0770894	0.107133	0.0945041	0.0938269	0.0938269	0.105708	0.0934577	0.0938114
					57.7	0.751942	0.664801	1.33463	1.62441	0.927389	0.818066	0.429209	0.522312	0.403938	0.491289	0.0774986	0.098122	-1.35185e-08	1.27302e-08	7.83124e-10	-7.75264e-10	1.35528e-08	-1.27713e-08	-3.65624e-09	3.5797e-09	3.66723e-09	-3.59296e-09	-5.86072e-12	6.99534e-12	0.000224677	0.000223067	0.000182584	0.000199392	0.0002771	0.000225185	0.000197216	0.000226038	0.000325298	0.000395926	0.000481888	0.0767987	0.0770894	0.107133	0.0945041	0.0938269	0.0938269	0.105708	0.0934577	0.0938114
					57.8	0.751942	0.664801	1.33463	1.62441	0.927389	0.818066	0.429209	0.522312	0.403938	0.491289	0.0774986	0.098122	-1.31176e-08	1.23527e-08	7.59899e-10	-7.52272e-10	1.31509e-08	-1.23926e-08	-3.54781e-09	3.47354e-09	3.55848e-09	-3.48641e-09	-5.68681e-12	6.78777e-12	0.000224677	0.000223067	0.000182584	0.000199392	0.0002771	0.000225185	0.000197216	0.000226038	0.000325298	0.000395926	0.000481888	0.0767987	0.0770894	0.107133	0.0945041	0.0938269	0.0938269	0.105708	0.0934577	0.0938114
					57.9	0.751942	0.664801	1.33463	1.62441	0.927389	0.818066	0.429209	0.522312	0.403938	0.491289	0.0774986	0.098122	-1.27286e-08	1.19864e-08	7.37364e-10	-7.29963e-10	1.27609e-08	-1.2025e-08	-3.4426e-09	3.37053e-09	3.45295e-09	-3.38302e-09	-5.51818e-12	6.58662e-12	0.000224677	0.000223067	0.000182584	0.000199392	0.0002771	0.000225185	0.000197216	0.000226038	0.000325298	0.000395926	0.000481888	0.0767987	0.0770894	0.107133	0.0945041	0.0938269	0.0938269	0.105708	0.0934577	0.0938114
					58	0.751942	0.664801	1.33463	1.62441	0.927389	0.818066	0.429209	0.522312	0.403938	0.491289	0.0774986	0.098122	-1.23511e-08	1.16309e-08	7.15496e-10	-7.08316e-10	1.23825e-08	-1.16684e-08	-3.3405e-09	3.27057e-09	3.35055e-09	-3.28269e-09	-5.35461e-12	6.39124e-12	0.000224677	0.000223067	0.000182584	0.000199392	0.0002771	0.000225185	0.000197216	0.000226038	0.000325298	0.000395926	0.000481888	0.0767987	0.0770894	0.107133	0.0945041	0.0938269	0.0938269	0.105708	0.0934577	0.0938114
					58.1	0.751942	0.664801	1.33463	1.62441	0.927389	0.818066	0.429209	0.522312	0.403938	0.491289	0.0774986	0.098122	-1.19848e-08	1.1286e-08	6.94278e-10	-6.8731e-10	1.20153e-08	-1.13224e-08	-3.24144e-09	3.17358e-09	3.25118e-09	-3.18534e-09	-5.19578e-12	6.20174e-12	0.000224677	0.000223067	0.000182584	0.000199392	0.0002771	0.000225185	0.000197216	0.000226038	0.000325298	0.000395926	0.000481888	0.0767987	0.0770894	0.107133	0.0945041	0.0938269	0.0938269	0.105708	0.0934577	0.0938114
					58.2	0.751942	0.664801	1.33463	1.62441	0.927389	0.818066	0.429209	0.522312	0.403938	0.491289	0.0774986	0.098122	-1.16294e-08	1.09513e-08	6.73688e-10	-6.66927e-10	1.16589e-08	-1.09866e-08	-3.14531e-09	3.07946e-09	3.15477e-09	-3.09087e-09	-5.04171e-12	6.01782e-12	0.000224677	0.000223067	0.000182584	0.000199392	0.0002771	0.000225185	0.000197216	0.000226038	0.000325298	0.000395926	0.000481888	0.0767987	0.0770894	0.107133	0.0945041	0.0938269	0.0938269	0.105708	0.0934577	0.0938114
					58.3	0.751942	0.664801	1.33463	1.62441	0.927389	0.818066	0.429209	0.522312	0.403938	0.491289	0.0774986	0.098122	-1.12845e-08	1.06265e-08	6.53709e-10	-6.47149e-10	1.13132e-08	-1.06608e-08	-3.05203e-09	2.98814e-09	3.06121e-09	-2.99921e-09	-4.89225e-12	5.83939e-12	0.000224677	0.000223067	0.000182584	0.000199392	0.0002771	0.000225185	0.000197216	0.000226038	0.000325298	0.000395926	0.000481888	0.0767987	0.0770894	0.107133	0.0945041	0.0938269	0.0938269	0.105708	0.0934577	0.0938114
					58.4	0.751942	0.664801	1.33463	1.62441	0.927389	0.818066	0.429209	0.522312	0.403938	0.491289	0.0774986	0.098122	-1.09499e-08	1.03114e-08	6.34323e-10	-6.27957e-10	1.09777e-08	-1.03446e-08	-2.96152e-09	2.89952e-09	2.97043e-09	-2.91027e-09	-4.74713e-12	5.66616e-12	0.000224677	0.000223067	0.000182584	0.000199392	0.0002771	0.000225185	0.000197216	0.000226038	0.000325298	0.000395926	0.000481888	0.0767987	0.0770894	0.107133	0.0945041	0.0938269	0.0938269	0.105708	0.0934577	0.0938114
					58.5	0.751942	0.664801	1.33463	1.62441	0.927389	0.818066	0.429209	0.522312	0.403938	0.491289	0.0774986	0.098122	-1.06251e-08	1.00056e-08	6.15512e-10	-6.09334e-10	1.06521e-08	-1.00379e-08	-2.8737e-09	2.81353e-09	2.88234e-09	-2.82396e-09	-4.60627e-12	5.49807e-12	0.000224677	0.000223067	0.000182584	0.000199392	0.0002771	0.000225185	0.000197216	0.000226038	0.000325298	0.000395926	0.000481888	0.0767987	0.0770894	0.107133	0.0945041	0.0938269	0.0938269	0.105708	0.0934577	0.0938114
					58.6	0.751942	0.664801	1.33463	1.62441	0.927389	0.818066	0.429209	0.522312	0.403938	0.491289	0.0774986	0.098122	-1.031e-08	9.70887e-09	5.97258e-10	-5.91264e-10	1.03362e-08	-9.74019e-09	-2.78847e-09	2.7301e-09	2.79686e-09	-2.74021e-09	-4.46966e-12	5.33505e-12	0.000224677	0.000223067	0.000182584	0.000199392	0.0002771	0.000225185	0.000197216	0.000226038	0.000325298	0.000395926	0.000481888	0.0767987	0.0770894	0.107133	0.0945041	0.0938269	0.0938269	0.105708	0.0934577	0.0938114
					58.7	0.751942	0.664801	1.33463	1.62441	0.927389	0.818066	0.429209	0.522312	0.403938	0.491289	0.0774986	0.098122	-1.00043e-08	9.42094e-09	5.79546e-10	-5.73729e-10	1.00297e-08	-9.45133e-09	-2.70578e-09	2.64913e-09	2.71392e-09	-2.65895e-09	-4.33711e-12	5.17695e-12	0.000224677	0.000223067	0.000182584	0.000199392	0.0002771	0.000225185	0.000197216	0.000226038	0.000325298	0.000395926	0.000481888	0.0767987	0.0770894	0.107133	0.0945041	0.0938269	0.0938269	0.105708	0.0934577	0.0938114
					58.8	0.751942	0.664801	1.33463	1.62441	0.927389	0.818066	0.429209	0.522312	0.403938	0.491289	0.0774986	0.098122	-9.7076e-09	9.14155e-09	5.62359e-10	-5.56715e-10	9.73226e-09	-9.17104e-09	-2.62554e-09	2.57057e-09	2.63343e-09	-2.5801e-09	-4.20854e-12	5.02347e-12	0.000224677	0.000223067	0.000182584	0.000199392	0.0002771	0.000225185	0.000197216	0.000226038	0.000325298	0.000395926	0.000481888	0.0767987	0.0770894	0.107133	0.0945041	0.0938269	0.0938269	0.105708	0.0934577	0.0938114
					58.9	0.751942	0.664801	1.33463	1.62441	0.927389	0.818066	0.429209	0.522312	0.403938	0.491289	0.0774986	0.098122	-9.41971e-09	8.87045e-09	5.45682e-10	-5.40205e-10	9.44364e-09	-8.89907e-09	-2.54767e-09	2.49434e-09	2.55533e-09	-2.50358e-09	-4.08368e-12	4.87444e-12	0.000224677	0.000223067	0.000182584	0.000199392	0.0002771	0.000225185	0.000197216	0.000226038	0.000325298	0.000395926	0.000481888	0.0767987	0.0770894	0.107133	0.0945041	0.0938269	0.0938269	0.105708	0.0934577	0.0938114
					59	0.751942	0.664801	1.33463	1.62441	0.927389	0.818066	0.429209	0.522312	0.403938	0.491289	0.0774986	0.098122	-9.14036e-09	8.60739e-09	5.29498e-10	-5.24185e-10	9.16358e-09	-8.63516e-09	-2.47212e-09	2.42037e-09	2.47955e-09	-2.42934e-09	-3.9626e-12	4.72977e-12	0.000224677	0.000223067	0.000182584	0.000199392	0.0002771	0.000225185	0.000197216	0.000226038	0.000325298	0.000395926	0.000481888	0.0767987	0.0770894	0.107133	0.0945041	0.0938269	0.0938269	0.105708	0.0934577	0.0938114
					59.1	0.751942	0.664801	1.33463	1.62441	0.927389	0.818066	0.429209	0.522312	0.403938	0.491289	0.0774986	0.098122	-8.8693e-09	8.35213e-09	5.13796e-10	-5.0864e-10	8.89183e-09	-8.37908e-09	-2.39881e-09	2.34859e-09	2.40602e-09	-2.35729e-09	-3.84505e-12	4.58957e-12	0.000224677	0.000223067	0.000182584	0.000199392	0.0002771	0.000225185	0.000197216	0.000226038	0.000325298	0.000395926	0.000481888	0.0767987	0.0770894	0.107133	0.0945041	0.0938269	0.0938269	0.105708	0.0934577	0.0938114
					59.2	0.751942	0.664801	1.33463	1.62441	0.927389	0.818066	0.429209	0.522312	0.403938	0.491289	0.0774986	0.098122	-8.60627e-09	8.10444e-09	4.98559e-10	-4.93556e-10	8.62813e-09	-8.13059e-09	-2.32767e-09	2.27894e-09	2.33467e-09	-2.28738e-09	-3.73109e-12	4.45349e-12	0.000224677	0.000223067	0.000182584	0.000199392	0.0002771	0.000225185	0.000197216	0.000226038	0.000325298	0.000395926	0.000481888	0.0767987	0.0770894	0.107133	0.0945041	0.0938269	0.0938269	0.105708	0.0934577	0.0938114
					59.3	0.751942	0.664801	1.33463	1.62441	0.927389	0.818066	0.429209	0.522312	0.403938	0.491289	0.0774986	0.098122	-8.35104e-09	7.8641e-09	4.83773e-10	-4.78919e-10	8.37226e-09	-7.88947e-09	-2.25864e-09	2.21135e-09	2.26543e-09	-2.21955e-09	-3.62041e-12	4.32136e-12	0.000224677	0.000223067	0.000182584	0.000199392	0.0002771	0.000225185	0.000197216	0.000226038	0.000325298	0.000395926	0.000481888	0.0767987	0.0770894	0.107133	0.0945041	0.0938269	0.0938269	0.105708	0.0934577	0.0938114
					59.4	0.751942	0.664801	1.33463	1.62441	0.927389	0.818066	0.429209	0.522312	0.403938	0.491289	0.0774986	0.098122	-8.10339e-09	7.63088e-09	4.69427e-10	-4.64716e-10	8.12397e-09	-7.6555e-09	-2.19166e-09	2.14578e-09	2.19825e-09	-2.15373e-09	-3.51308e-12	4.19327e-12	0.000224677	0.000223067	0.000182584	0.000199392	0.0002771	0.000225185	0.000197216	0.000226038	0.000325298	0.000395926	0.000481888	0.0767987	0.0770894	0.107133	0.0945041	0.0938269	0.0938269	0.105708	0.0934577	0.0938114
					59.5	0.751942	0.664801	1.33463	1.62441	0.927389	0.818066	0.429209	0.522312	0.403938	0.491289	0.0774986	0.098122	-7.86307e-09	7.40458e-09	4.55506e-10	-4.50934e-10	7.88305e-09	-7.42847e-09	-2.12666e-09	2.08214e-09	2.13306e-09	-2.08986e-09	-3.40897e-12	4.06885e-12	0.000224677	0.000223067	0.000182584	0.000199392	0.0002771	0.000225185	0.000197216	0.000226038	0.000325298	0.000395926	0.000481888	0.0767987	0.0770894	0.107133	0.0945041	0.0938269	0.0938269	0.105708	0.0934577	0.0938114
					59.6	0.751942	0.664801	1.33463	1.62441	0.927389	0.818066	0.429209	0.522312	0.403938	0.491289	0.0774986	0.098122	-7.62989e-09	7.18499e-09	4.41997e-10	-4.37562e-10	7.64927e-09	-7.20817e-09	-2.06359e-09	2.02039e-09	2.0698e-09	-2.02788e-09	-3.30776e-12	3.94826e-12	0.000224677	0.000223067	0.000182584	0.000199392	0.0002771	0.000225185	0.000197216	0.000226038	0.000325298	0.000395926	0.000481888	0.0767987	0.0770894	0.107133	0.0945041	0.0938269	0.0938269	0.105708	0.0934577	0.0938114
					59.7	0.751942	0.664801	1.33463	1.62441	0.927389	0.818066	0.429209	0.522312	0.403938	0.491289	0.0774986	0.098122	-7.40361e-09	6.97191e-09	4.28889e-10	-4.24585e-10	7.42242e-09	-6.9944e-09	-2.0024e-09	1.96048e-09	2.00842e-09	-1.96774e-09	-3.20964e-12	3.83104e-12	0.000224677	0.000223067	0.000182584	0.000199392	0.0002771	0.000225185	0.000197216	0.000226038	0.000325298	0.000395926	0.000481888	0.0767987	0.0770894	0.107133	0.0945041	0.0938269	0.0938269	0.105708	0.0934577	0.0938114
					59.8	0.751942	0.664801	1.33463	1.62441	0.927389	0.818066	0.429209	0.522312	0.403938	0.491289	0.0774986	0.098122	-7.18405e-09	6.76516e-09	4.16171e-10	-4.11994e-10	7.2023e-09	-6.78698e-09	-1.94301e-09	1.90234e-09	1.94886e-09	-1.90939e-09	-3.11447e-12	3.71747e-12	0.000224677	0.000223067	0.000182584	0.000199392	0.0002771	0.000225185	0.000197216	0.000226038	0.000325298	0.000395926	0.000481888	0.0767987	0.0770894	0.107133	0.0945041	0.0938269	0.0938269	0.105708	0.0934577	0.0938114
					59.9	0.751942	0.664801	1.33463	1.62441	0.927389	0.818066	0.429209	0.522312	0.403938	0.491289	0.0774986	0.098122	-6.971e-09	6.56453e-09	4.03828e-10	-3.99776e-10	6.98871e-09	-6.58571e-09	-1.88539e-09	1.84592e-09	1.89106e-09	-1.85276e-09	-3.02222e-12	3.60729e-12	0.000224677	0.000223067	0.000182584	0.000199392	0.0002771	0.000225185	0.000197216	0.000226038	0.000325298	0.000395926	0.000481888	0.0767987	0.0770894	0.107133	0.0945041	0.0938269	0.0938269	0.105708	0.0934577	0.0938114
					60	0.751942	0.664801	1.33463	1.62441	0.927389	0.818066	0.429209	0.522312	0.403938	0.491289	0.0774986	0.098122	-6.76427e-09	6.36985e-09	3.91852e-10	-3.8792e-10	6.78146e-09	-6.3904e-09	-1.82948e-09	1.79118e-09	1.83498e-09	-1.79782e-09	-2.93258e-12	3.50028e-12	0.000224677	0.000223067	0.000182584	0.000199392	0.0002771	0.000225185	0.000197216	0.000226038	0.000325298	0.000395926	0.000481888	0.0767987	0.0770894	0.107133	0.0945041	0.0938269	0.0938269	0.105708	0.0934577	0.0938114
					60.1	0.751942	0.664801	1.33463	1.62441	0.927389	0.818066	0.429209	0.522312	0.403938	0.491289	0.0774986	0.098122	-6.56367e-09	6.18095e-09	3.80232e-10	-3.76416e-10	6.58035e-09	-6.20089e-09	-1.77522e-09	1.73806e-09	1.78056e-09	-1.7445e-09	-2.84557e-12	3.39648e-12	0.000224677	0.000223067	0.000182584	0.000199392	0.0002771	0.000225185	0.000197216	0.000226038	0.000325298	0.000395926	0.000481888	0.0767987	0.0770894	0.107133	0.0945041	0.0938269	0.0938269	0.105708	0.0934577	0.0938114
					60.2	0.751942	0.664801	1.33463	1.62441	0.927389	0.818066	0.429209	0.522312	0.403938	0.491289	0.0774986	0.098122	-6.36902e-09	5.99765e-09	3.68955e-10	-3.65253e-10	6.3852e-09	-6.01699e-09	-1.72258e-09	1.68652e-09	1.72776e-09	-1.69277e-09	-2.76113e-12	3.29577e-12	0.000224677	0.000223067	0.000182584	0.000199392	0.0002771	0.000225185	0.000197216	0.000226038	0.000325298	0.000395926	0.000481888	0.0767987	0.0770894	0.107133	0.0945041	0.0938269	0.0938269	0.105708	0.0934577	0.0938114
					60.3	0.751942	0.664801	1.33463	1.62441	0.927389	0.818066	0.429209	0.522312	0.403938	0.491289	0.0774986	0.098122	-6.18014e-09	5.81978e-09	3.58013e-10	-3.54421e-10	6.19584e-09	-5.83855e-09	-1.67149e-09	1.6365e-09	1.67652e-09	-1.64256e-09	-2.67936e-12	3.19808e-12	0.000224677	0.000223067	0.000182584	0.000199392	0.0002771	0.000225185	0.000197216	0.000226038	0.000325298	0.000395926	0.000481888	0.0767987	0.0770894	0.107133	0.0945041	0.0938269	0.0938269	0.105708	0.0934577	0.0938114
					60.4	0.751942	0.664801	1.33463	1.62441	0.927389	0.818066	0.429209	0.522312	0.403938	0.491289	0.0774986	0.098122	-5.99686e-09	5.64719e-09	3.47396e-10	-3.43911e-10	6.0121e-09	-5.66541e-09	-1.62192e-09	1.58797e-09	1.6268e-09	-1.59385e-09	-2.59983e-12	3.10311e-12	0.000224677	0.000223067	0.000182584	0.000199392	0.0002771	0.000225185	0.000197216	0.000226038	0.000325298	0.000395926	0.000481888	0.0767987	0.0770894	0.107133	0.0945041	0.0938269	0.0938269	0.105708	0.0934577	0.0938114
					60.5	0.751942	0.664801	1.33463	1.62441	0.927389	0.818066	0.429209	0.522312	0.403938	0.491289	0.0774986	0.098122	-5.81902e-09	5.47972e-09	3.37094e-10	-3.33711e-10	5.8338e-09	-5.49739e-09	-1.57382e-09	1.54088e-09	1.57856e-09	-1.54659e-09	-2.52266e-12	3.0112e-12	0.000224677	0.000223067	0.000182584	0.000199392	0.0002771	0.000225185	0.000197216	0.000226038	0.000325298	0.000395926	0.000481888	0.0767987	0.0770894	0.107133	0.0945041	0.0938269	0.0938269	0.105708	0.0934577	0.0938114
					60.6	0.751942	0.664801	1.33463	1.62441	0.927389	0.818066	0.429209	0.522312	0.403938	0.491289	0.0774986	0.098122	-5.64645e-09	5.31721e-09	3.27097e-10	-3.23815e-10	5.6608e-09	-5.33436e-09	-1.52715e-09	1.49518e-09	1.53174e-09	-1.50072e-09	-2.44797e-12	2.92193e-12	0.000224677	0.000223067	0.000182584	0.000199392	0.0002771	0.000225185	0.000197216	0.000226038	0.000325298	0.000395926	0.000481888	0.0767987	0.0770894	0.107133	0.0945041	0.0938269	0.0938269	0.105708	0.0934577	0.0938114
					60.7	0.751942	0.664801	1.33463	1.62441	0.927389	0.818066	0.429209	0.522312	0.403938	0.491289	0.0774986	0.098122	-5.479e-09	5.15952e-09	3.17397e-10	-3.14212e-10	5.49292e-09	-5.17617e-09	-1.48186e-09	1.45084e-09	1.48632e-09	-1.45622e-09	-2.37529e-12	2.83529e-12	0.000224677	0.000223067	0.000182584	0.000199392	0.0002771	0.000225185	0.000197216	0.000226038	0.000325298	0.000395926	0.000481888	0.0767987	0.0770894	0.107133	0.0945041	0.0938269	0.0938269	0.105708	0.0934577	0.0938114
					60.8	0.751942	0.664801	1.33463	1.62441	0.927389	0.818066	0.429209	0.522312	0.403938	0.491289	0.0774986	0.098122	-5.31652e-09	5.00651e-09	3.07984e-10	-3.04894e-10	5.33002e-09	-5.02266e-09	-1.43792e-09	1.40781e-09	1.44224e-09	-1.41303e-09	-2.30493e-12	2.75116e-12	0.000224677	0.000223067	0.000182584	0.000199392	0.0002771	0.000225185	0.000197216	0.000226038	0.000325298	0.000395926	0.000481888	0.0767987	0.0770894	0.107133	0.0945041	0.0938269	0.0938269	0.105708	0.0934577	0.0938114
					60.9	0.751942	0.664801	1.33463	1.62441	0.927389	0.818066	0.429209	0.522312	0.403938	0.491289	0.0774986	0.098122	-5.15885e-09	4.85804e-09	2.98851e-10	-2.95852e-10	5.17196e-09	-4.87371e-09	-1.39527e-09	1.36606e-09	1.39947e-09	-1.37113e-09	-2.2365e-12	2.66947e-12	0.000224677	0.000223067	0.000182584	0.000199392	0.0002771	0.000225185	0.000197216	0.000226038	0.000325298	0.000395926	0.000481888	0.0767987	0.0770894	0.107133	0.0945041	0.0938269	0.0938269	0.105708	0.0934577	0.0938114
					61	0.751942	0.664801	1.33463	1.62441	0.927389	0.818066	0.429209	0.522312	0.403938	0.491289	0.0774986	0.098122	-5.00586e-09	4.71397e-09	2.89988e-10	-2.87078e-10	5.01858e-09	-4.72918e-09	-1.3539e-09	1.32555e-09	1.35797e-09	-1.33046e-09	-2.17017e-12	2.59027e-12	0.000224677	0.000223067	0.000182584	0.000199392	0.0002771	0.000225185	0.000197216	0.000226038	0.000325298	0.000395926	0.000481888	0.0767987	0.0770894	0.107133	0.0945041	0.0938269	0.0938269	0.105708	0.0934577	0.0938114
					61.1	0.751942	0.664801	1.33463	1.62441	0.927389	0.818066	0.429209	0.522312	0.403938	0.491289	0.0774986	0.098122	-4.85741e-09	4.57418e-09	2.81388e-10	-2.78564e-10	4.86975e-09	-4.58893e-09	-1.31374e-09	1.28624e-09	1.31769e-09	-1.29101e-09	-2.10586e-12	2.51353e-12	0.000224677	0.000223067	0.000182584	0.000199392	0.0002771	0.000225185	0.000197216	0.000226038	0.000325298	0.000395926	0.000481888	0.0767987	0.0770894	0.107133	0.0945041	0.0938269	0.0938269	0.105708	0.0934577	0.0938114
					61.2	0.751942	0.664801	1.33463	1.62441	0.927389	0.818066	0.429209	0.522312	0.403938	0.491289	0.0774986	0.098122	-4.71336e-09	4.43852e-09	2.73043e-10	-2.70303e-10	4.72533e-09	-4.45284e-09	-1.27478e-09	1.2481e-09	1.27862e-09	-1.25272e-09	-2.04337e-12	2.43916e-12	0.000224677	0.000223067	0.000182584	0.000199392	0.0002771	0.000225185	0.000197216	0.000226038	0.000325298	0.000395926	0.000481888	0.0767987	0.0770894	0.107133	0.0945041	0.0938269	0.0938269	0.105708	0.0934577	0.0938114
					61.3	0.751942	0.664801	1.33463	1.62441	0.927389	0.818066	0.429209	0.522312	0.403938	0.491289	0.0774986	0.098122	-4.57358e-09	4.3069e-09	2.64946e-10	-2.62287e-10	4.5852e-09	-4.32079e-09	-1.23698e-09	1.21108e-09	1.2407e-09	-1.21557e-09	-1.98276e-12	2.36669e-12	0.000224677	0.000223067	0.000182584	0.000199392	0.0002771	0.000225185	0.000197216	0.000226038	0.000325298	0.000395926	0.000481888	0.0767987	0.0770894	0.107133	0.0945041	0.0938269	0.0938269	0.105708	0.0934577	0.0938114
					61.4	0.751942	0.664801	1.33463	1.62441	0.927389	0.818066	0.429209	0.522312	0.403938	0.491289	0.0774986	0.098122	-4.43794e-09	4.17917e-09	2.57089e-10	-2.54509e-10	4.44922e-09	-4.19265e-09	-1.2003e-09	1.17517e-09	1.2039e-09	-1.17952e-09	-1.92393e-12	2.29644e-12	0.000224677	0.000223067	0.000182584	0.000199392	0.0002771	0.000225185	0.000197216	0.000226038	0.000325298	0.000395926	0.000481888	0.0767987	0.0770894	0.107133	0.0945041	0.0938269	0.0938269	0.105708	0.0934577	0.0938114
					61.5	0.751942	0.664801	1.33463	1.62441	0.927389	0.818066	0.429209	0.522312	0.403938	0.491289	0.0774986	0.098122	-4.30633e-09	4.05523e-09	2.49465e-10	-2.46961e-10	4.31727e-09	-4.06832e-09	-1.1647e-09	1.14032e-09	1.1682e-09	-1.14454e-09	-1.86701e-12	2.2284e-12	0.000224677	0.000223067	0.000182584	0.000199392	0.0002771	0.000225185	0.000197216	0.000226038	0.000325298	0.000395926	0.000481888	0.0767987	0.0770894	0.107133	0.0945041	0.0938269	0.0938269	0.105708	0.0934577	0.0938114
					61.6	0.751942	0.664801	1.33463	1.62441	0.927389	0.818066	0.429209	0.522312	0.403938	0.491289	0.0774986	0.098122	-4.17863e-09	3.93497e-09	2.42067e-10	-2.39638e-10	4.18924e-09	-3.94767e-09	-1.13016e-09	1.1065e-09	1.13356e-09	-1.1106e-09	-1.81156e-12	2.16226e-12	0.000224677	0.000223067	0.000182584	0.000199392	0.0002771	0.000225185	0.000197216	0.000226038	0.000325298	0.000395926	0.000481888	0.0767987	0.0770894	0.107133	0.0945041	0.0938269	0.0938269	0.105708	0.0934577	0.0938114
					61.7	0.751942	0.664801	1.33463	1.62441	0.927389	0.818066	0.429209	0.522312	0.403938	0.491289	0.0774986	0.098122	-4.0547e-09	3.81828e-09	2.34888e-10	-2.32531e-10	4.06501e-09	-3.83059e-09	-1.09664e-09	1.07368e-09	1.09994e-09	-1.07766e-09	-1.75779e-12	2.09815e-12	0.000224677	0.000223067	0.000182584	0.000199392	0.0002771	0.000225185	0.000197216	0.000226038	0.000325298	0.000395926	0.000481888	0.0767987	0.0770894	0.107133	0.0945041	0.0938269	0.0938269	0.105708	0.0934577	0.0938114
					61.8	0.751942	0.664801	1.33463	1.62441	0.927389	0.818066	0.429209	0.522312	0.403938	0.491289	0.0774986	0.098122	-3.93446e-09	3.70504e-09	2.27922e-10	-2.25635e-10	3.94445e-09	-3.71699e-09	-1.06412e-09	1.04184e-09	1.06732e-09	-1.0457e-09	-1.70576e-12	2.03599e-12	0.000224677	0.000223067	0.000182584	0.000199392	0.0002771	0.000225185	0.000197216	0.000226038	0.000325298	0.000395926	0.000481888	0.0767987	0.0770894	0.107133	0.0945041	0.0938269	0.0938269	0.105708	0.0934577	0.0938114
					61.9	0.751942	0.664801	1.33463	1.62441	0.927389	0.818066	0.429209	0.522312	0.403938	0.491289	0.0774986	0.098122	-3.81778e-09	3.59517e-09	2.21163e-10	-2.18943e-10	3.82748e-09	-3.60676e-09	-1.03256e-09	1.01095e-09	1.03567e-09	-1.01469e-09	-1.65514e-12	1.97564e-12	0.000224677	0.000223067	0.000182584	0.000199392	0.0002771	0.000225185	0.000197216	0.000226038	0.000325298	0.000395926	0.000481888	0.0767987	0.0770894	0.107133	0.0945041	0.0938269	0.0938269	0.105708	0.0934577	0.0938114
					62	0.751942	0.664801	1.33463	1.62441	0.927389	0.818066	0.429209	0.522312	0.403938	0.491289	0.0774986	0.098122	-3.70456e-09	3.48855e-09	2.14604e-10	-2.12451e-10	3.71397e-09	-3.4998e-09	-1.00194e-09	9.80967e-10	1.00496e-09	-9.84602e-10	-1.60612e-12	1.91699e-12	0.000224677	0.000223067	0.000182584	0.000199392	0.0002771	0.000225185	0.000197216	0.000226038	0.000325298	0.000395926	0.000481888	0.0767987	0.0770894	0.107133	0.0945041	0.0938269	0.0938269	0.105708	0.0934577	0.0938114
					62.1	0.751942	0.664801	1.33463	1.62441	0.927389	0.818066	0.429209	0.522312	0.403938	0.491289	0.0774986	0.098122	-3.5947e-09	3.38509e-09	2.0824e-10	-2.0615e-10	3.60383e-09	-3.39601e-09	-9.72229e-10	9.51875e-10	9.75152e-10	-9.55403e-10	-1.55842e-12	1.86004e-12	0.000224677	0.000223067	0.000182584	0.000199392	0.0002771	0.000225185	0.000197216	0.000226038	0.000325298	0.000395926	0.000481888	0.0767987	0.0770894	0.107133	0.0945041	0.0938269	0.0938269	0.105708	0.0934577	0.0938114
					62.2	0.751942	0.664801	1.33463	1.62441	0.927389	0.818066	0.429209	0.522312	0.403938	0.491289	0.0774986	0.098122	-3.48809e-09	3.2847e-09	2.02064e-10	-2.00037e-10	3.49695e-09	-3.2953e-09	-9.43396e-10	9.23647e-10	9.46233e-10	-9.27069e-10	-1.51217e-12	1.805e-12	0.000224677	0.000223067	0.000182584	0.000199392	0.0002771	0.000225185	0.000197216	0.000226038	0.000325298	0.000395926	0.000481888	0.0767987	0.0770894	0.107133	0.0945041	0.0938269	0.0938269	0.105708	0.0934577	0.0938114
					62.3	0.751942	0.664801	1.33463	1.62441	0.927389	0.818066	0.429209	0.522312	0.403938	0.491289	0.0774986	0.098122	-3.38465e-09	3.18729e-09	1.96072e-10	-1.94104e-10	3.39325e-09	-3.19758e-09	-9.15419e-10	8.96255e-10	9.18172e-10	-8.99576e-10	-1.46736e-12	1.75143e-12	0.000224677	0.000223067	0.000182584	0.000199392	0.0002771	0.000225185	0.000197216	0.000226038	0.000325298	0.000395926	0.000481888	0.0767987	0.0770894	0.107133	0.0945041	0.0938269	0.0938269	0.105708	0.0934577	0.0938114
					62.4	0.751942	0.664801	1.33463	1.62441	0.927389	0.818066	0.429209	0.522312	0.403938	0.491289	0.0774986	0.098122	-3.28428e-09	3.09277e-09	1.90257e-10	-1.88348e-10	3.29262e-09	-3.10275e-09	-8.88271e-10	8.69675e-10	8.90943e-10	-8.72898e-10	-1.42387e-12	1.69951e-12	0.000224677	0.000223067	0.000182584	0.000199392	0.0002771	0.000225185	0.000197216	0.000226038	0.000325298	0.000395926	0.000481888	0.0767987	0.0770894	0.107133	0.0945041	0.0938269	0.0938269	0.105708	0.0934577	0.0938114
					62.5	0.751942	0.664801	1.33463	1.62441	0.927389	0.818066	0.429209	0.522312	0.403938	0.491289	0.0774986	0.098122	-3.18688e-09	3.00105e-09	1.84615e-10	-1.82762e-10	3.19497e-09	-3.01073e-09	-8.61929e-10	8.43884e-10	8.64521e-10	-8.47012e-10	-1.3816e-12	1.64912e-12	0.000224677	0.000223067	0.000182584	0.000199392	0.0002771	0.000225185	0.000197216	0.000226038	0.000325298	0.000395926	0.000481888	0.0767987	0.0770894	0.107133	0.0945041	0.0938269	0.0938269	0.105708	0.0934577	0.0938114
					62.6	0.751942	0.664801	1.33463	1.62441	0.927389	0.818066	0.429209	0.522312	0.403938	0.491289	0.0774986	0.098122	-3.09237e-09	2.91205e-09	1.7914e-10	-1.77342e-10	3.10022e-09	-2.92145e-09	-8.36368e-10	8.18858e-10	8.38883e-10	-8.21893e-10	-1.34069e-12	1.6002e-12	0.000224677	0.000223067	0.000182584	0.000199392	0.0002771	0.000225185	0.000197216	0.000226038	0.000325298	0.000395926	0.000481888	0.0767987	0.0770894	0.107133	0.0945041	0.0938269	0.0938269	0.105708	0.0934577	0.0938114
					62.7	0.751942	0.664801	1.33463	1.62441	0.927389	0.818066	0.429209	0.522312	0.403938	0.491289	0.0774986	0.098122	-3.00066e-09	2.82569e-09	1.73827e-10	-1.72083e-10	3.00828e-09	-2.83481e-09	-8.11565e-10	7.94575e-10	8.14005e-10	-7.97519e-10	-1.30085e-12	1.55275e-12	0.000224677	0.000223067	0.000182584	0.000199392	0.0002771	0.000225185	0.000197216	0.000226038	0.000325298	0.000395926	0.000481888	0.0767987	0.0770894	0.107133	0.0945041	0.0938269	0.0938269	0.105708	0.0934577	0.0938114
					62.8	0.751942	0.664801	1.33463	1.62441	0.927389	0.818066	0.429209	0.522312	0.403938	0.491289	0.0774986	0.098122	-2.91167e-09	2.7419e-09	1.68673e-10	-1.6698e-10	2.91907e-09	-2.75074e-09	-7.87497e-10	7.71011e-10	7.89865e-10	-7.73868e-10	-1.26223e-12	1.50658e-12	0.000224677	0.000223067	0.000182584	0.000199392	0.0002771	0.000225185	0.000197216	0.000226038	0.000325298	0.000395926	0.000481888	0.0767987	0.0770894	0.107133	0.0945041	0.0938269	0.0938269	0.105708	0.0934577	0.0938114
					62.9	0.751942	0.664801	1.33463	1.62441	0.927389	0.818066	0.429209	0.522312	0.403938	0.491289	0.0774986	0.098122	-2.82533e-09	2.66058e-09	1.6367e-10	-1.62028e-10	2.8325e-09	-2.66916e-09	-7.64143e-10	7.48145e-10	7.66441e-10	-7.50918e-10	-1.22486e-12	1.46201e-12	0.000224677	0.000223067	0.000182584	0.000199392	0.0002771	0.000225185	0.000197216	0.000226038	0.000325298	0.000395926	0.000481888	0.0767987	0.0770894	0.107133	0.0945041	0.0938269	0.0938269	0.105708	0.0934577	0.0938114
					63	0.751942	0.664801	1.33463	1.62441	0.927389	0.818066	0.429209	0.522312	0.403938	0.491289	0.0774986	0.098122	-2.74154e-09	2.58168e-09	1.58817e-10	-1.57223e-10	2.7485e-09	-2.59001e-09	-7.41481e-10	7.25959e-10	7.43712e-10	-7.28649e-10	-1.18858e-12	1.41863e-12	0.000224677	0.000223067	0.000182584	0.000199392	0.0002771	0.000225185	0.000197216	0.000226038	0.000325298	0.000395926	0.000481888	0.0767987	0.0770894	0.107133	0.0945041	0.0938269	0.0938269	0.105708	0.0934577	0.0938114
					63.1	0.751942	0.664801	1.33463	1.62441	0.927389	0.818066	0.429209	0.522312	0.403938	0.491289	0.0774986	0.098122	-2.66024e-09	2.50512e-09	1.54107e-10	-1.5256e-10	2.66699e-09	-2.5132e-09	-7.19492e-10	7.0443e-10	7.21656e-10	-7.0704e-10	-1.15323e-12	1.37661e-12	0.000224677	0.000223067	0.000182584	0.000199392	0.0002771	0.000225185	0.000197216	0.000226038	0.000325298	0.000395926	0.000481888	0.0767987	0.0770894	0.107133	0.0945041	0.0938269	0.0938269	0.105708	0.0934577	0.0938114
					63.2	0.751942	0.664801	1.33463	1.62441	0.927389	0.818066	0.429209	0.522312	0.403938	0.491289	0.0774986	0.098122	-2.58134e-09	2.43083e-09	1.49536e-10	-1.48036e-10	2.5879e-09	-2.43867e-09	-6.98155e-10	6.83539e-10	7.00255e-10	-6.86072e-10	-1.11901e-12	1.33578e-12	0.000224677	0.000223067	0.000182584	0.000199392	0.0002771	0.000225185	0.000197216	0.000226038	0.000325298	0.000395926	0.000481888	0.0767987	0.0770894	0.107133	0.0945041	0.0938269	0.0938269	0.105708	0.0934577	0.0938114
					63.3	0.751942	0.664801	1.33463	1.62441	0.927389	0.818066	0.429209	0.522312	0.403938	0.491289	0.0774986	0.098122	-2.50479e-09	2.35874e-09	1.45102e-10	-1.43646e-10	2.51115e-09	-2.36635e-09	-6.7745e-10	6.63268e-10	6.79488e-10	-6.65726e-10	-1.0859e-12	1.29614e-12	0.000224677	0.000223067	0.000182584	0.000199392	0.0002771	0.000225185	0.000197216	0.000226038	0.000325298	0.000395926	0.000481888	0.0767987	0.0770894	0.107133	0.0945041	0.0938269	0.0938269	0.105708	0.0934577	0.0938114
					63.4	0.751942	0.664801	1.33463	1.62441	0.927389	0.818066	0.429209	0.522312	0.403938	0.491289	0.0774986	0.098122	-2.43051e-09	2.28879e-09	1.40799e-10	-1.39386e-10	2.43668e-09	-2.29617e-09	-6.5736e-10	6.43599e-10	6.59337e-10	-6.45983e-10	-1.0537e-12	1.25769e-12	0.000224677	0.000223067	0.000182584	0.000199392	0.0002771	0.000225185	0.000197216	0.000226038	0.000325298	0.000395926	0.000481888	0.0767987	0.0770894	0.107133	0.0945041	0.0938269	0.0938269	0.105708	0.0934577	0.0938114
					63.5	0.751942	0.664801	1.33463	1.62441	0.927389	0.818066	0.429209	0.522312	0.403938	0.491289	0.0774986	0.098122	-2.35843e-09	2.22091e-09	1.36623e-10	-1.35252e-10	2.36442e-09	-2.22808e-09	-6.37866e-10	6.24512e-10	6.39784e-10	-6.26826e-10	-1.02241e-12	1.22048e-12	0.000224677	0.000223067	0.000182584	0.000199392	0.0002771	0.000225185	0.000197216	0.000226038	0.000325298	0.000395926	0.000481888	0.0767987	0.0770894	0.107133	0.0945041	0.0938269	0.0938269	0.105708	0.0934577	0.0938114
					63.6	0.751942	0.664801	1.33463	1.62441	0.927389	0.818066	0.429209	0.522312	0.403938	0.491289	0.0774986	0.098122	-2.28849e-09	2.15505e-09	1.32572e-10	-1.31241e-10	2.2943e-09	-2.162e-09	-6.18949e-10	6.05991e-10	6.20811e-10	-6.08237e-10	-9.92177e-13	1.1842e-12	0.000224677	0.000223067	0.000182584	0.000199392	0.0002771	0.000225185	0.000197216	0.000226038	0.000325298	0.000395926	0.000481888	0.0767987	0.0770894	0.107133	0.0945041	0.0938269	0.0938269	0.105708	0.0934577	0.0938114
					63.7	0.751942	0.664801	1.33463	1.62441	0.927389	0.818066	0.429209	0.522312	0.403938	0.491289	0.0774986	0.098122	-2.22062e-09	2.09114e-09	1.2864e-10	-1.27349e-10	2.22626e-09	-2.09788e-09	-6.00593e-10	5.8802e-10	6.024e-10	-5.90199e-10	-9.62669e-13	1.14916e-12	0.000224677	0.000223067	0.000182584	0.000199392	0.0002771	0.000225185	0.000197216	0.000226038	0.000325298	0.000395926	0.000481888	0.0767987	0.0770894	0.107133	0.0945041	0.0938269	0.0938269	0.105708	0.0934577	0.0938114
					63.8	0.751942	0.664801	1.33463	1.62441	0.927389	0.818066	0.429209	0.522312	0.403938	0.491289	0.0774986	0.098122	-2.15477e-09	2.02912e-09	1.24825e-10	-1.23573e-10	2.16024e-09	-2.03567e-09	-5.82783e-10	5.70582e-10	5.84535e-10	-5.72696e-10	-9.34152e-13	1.11504e-12	0.000224677	0.000223067	0.000182584	0.000199392	0.0002771	0.000225185	0.000197216	0.000226038	0.000325298	0.000395926	0.000481888	0.0767987	0.0770894	0.107133	0.0945041	0.0938269	0.0938269	0.105708	0.0934577	0.0938114
					63.9	0.751942	0.664801	1.33463	1.62441	0.927389	0.818066	0.429209	0.522312	0.403938	0.491289	0.0774986	0.098122	-2.09087e-09	1.96895e-09	1.21123e-10	-1.19908e-10	2.09618e-09	-1.9753e-09	-5.655e-10	5.53661e-10	5.672e-10	-5.55712e-10	-9.06431e-13	1.082e-12	0.000224677	0.000223067	0.000182584	0.000199392	0.0002771	0.000225185	0.000197216	0.000226038	0.000325298	0.000395926	0.000481888	0.0767987	0.0770894	0.107133	0.0945041	0.0938269	0.0938269	0.105708	0.0934577	0.0938114
					64	0.751942	0.664801	1.33463	1.62441	0.927389	0.818066	0.429209	0.522312	0.403938	0.491289	0.0774986	0.098122	-2.02886e-09	1.91056e-09	1.17531e-10	-1.16352e-10	2.03401e-09	-1.91672e-09	-5.48729e-10	5.37242e-10	5.50379e-10	-5.39232e-10	-8.79647e-13	1.04981e-12	0.000224677	0.000223067	0.000182584	0.000199392	0.0002771	0.000225185	0.000197216	0.000226038	0.000325298	0.000395926	0.000481888	0.0767987	0.0770894	0.107133	0.0945041	0.0938269	0.0938269	0.105708	0.0934577	0.0938114
					64.1	0.751942	0.664801	1.33463	1.62441	0.927389	0.818066	0.429209	0.522312	0.403938	0.491289	0.0774986	0.098122	-1.96869e-09	1.8539e-09	1.14046e-10	-1.12901e-10	1.97369e-09	-1.85988e-09	-5.32456e-10	5.21309e-10	5.34057e-10	-5.23241e-10	-8.53439e-13	1.01874e-12	0.000224677	0.000223067	0.000182584	0.000199392	0.0002771	0.000225185	0.000197216	0.000226038	0.000325298	0.000395926	0.000481888	0.0767987	0.0770894	0.107133	0.0945041	0.0938269	0.0938269	0.105708	0.0934577	0.0938114
					64.2	0.751942	0.664801	1.33463	1.62441	0.927389	0.818066	0.429209	0.522312	0.403938	0.491289	0.0774986	0.098122	-1.91031e-09	1.79892e-09	1.10664e-10	-1.09553e-10	1.91516e-09	-1.80472e-09	-5.16666e-10	5.05849e-10	5.18219e-10	-5.07724e-10	-8.28155e-13	9.88565e-13	0.000224677	0.000223067	0.000182584	0.000199392	0.0002771	0.000225185	0.000197216	0.000226038	0.000325298	0.000395926	0.000481888	0.0767987	0.0770894	0.107133	0.0945041	0.0938269	0.0938269	0.105708	0.0934577	0.0938114
					64.3	0.751942	0.664801	1.33463	1.62441	0.927389	0.818066	0.429209	0.522312	0.403938	0.491289	0.0774986	0.098122	-1.85366e-09	1.74557e-09	1.07382e-10	-1.06304e-10	1.85837e-09	-1.7512e-09	-5.01344e-10	4.90848e-10	5.02851e-10	-4.92667e-10	-8.03602e-13	9.5909e-13	0.000224677	0.000223067	0.000182584	0.000199392	0.0002771	0.000225185	0.000197216	0.000226038	0.000325298	0.000395926	0.000481888	0.0767987	0.0770894	0.107133	0.0945041	0.0938269	0.0938269	0.105708	0.0934577	0.0938114
					64.4	0.751942	0.664801	1.33463	1.62441	0.927389	0.818066	0.429209	0.522312	0.403938	0.491289	0.0774986	0.098122	-1.79868e-09	1.6938e-09	1.04197e-10	-1.03152e-10	1.80325e-09	-1.69927e-09	-4.86476e-10	4.76291e-10	4.87939e-10	-4.78056e-10	-7.79751e-13	9.30797e-13	0.000224677	0.000223067	0.000182584	0.000199392	0.0002771	0.000225185	0.000197216	0.000226038	0.000325298	0.000395926	0.000481888	0.0767987	0.0770894	0.107133	0.0945041	0.0938269	0.0938269	0.105708	0.0934577	0.0938114
					64.5	0.751942	0.664801	1.33463	1.62441	0.927389	0.818066	0.429209	0.522312	0.403938	0.491289	0.0774986	0.098122	-1.74534e-09	1.64357e-09	1.01107e-10	-1.00093e-10	1.74978e-09	-1.64887e-09	-4.72049e-10	4.62167e-10	4.73468e-10	-4.63879e-10	-7.56685e-13	9.03205e-13	0.000224677	0.000223067	0.000182584	0.000199392	0.0002771	0.000225185	0.000197216	0.000226038	0.000325298	0.000395926	0.000481888	0.0767987	0.0770894	0.107133	0.0945041	0.0938269	0.0938269	0.105708	0.0934577	0.0938114
					64.6	0.751942	0.664801	1.33463	1.62441	0.927389	0.818066	0.429209	0.522312	0.403938	0.491289	0.0774986	0.098122	-1.69358e-09	1.59483e-09	9.81087e-11	-9.71242e-11	1.69789e-09	-1.59998e-09	-4.5805e-10	4.48461e-10	4.59427e-10	-4.50122e-10	-7.34232e-13	8.76372e-13	0.000224677	0.000223067	0.000182584	0.000199392	0.0002771	0.000225185	0.000197216	0.000226038	0.000325298	0.000395926	0.000481888	0.0767987	0.0770894	0.107133	0.0945041	0.0938269	0.0938269	0.105708	0.0934577	0.0938114
					64.7	0.751942	0.664801	1.33463	1.62441	0.927389	0.818066	0.429209	0.522312	0.403938	0.491289	0.0774986	0.098122	-1.64336e-09	1.54754e-09	9.51992e-11	-9.42439e-11	1.64753e-09	-1.55253e-09	-4.44466e-10	4.35161e-10	4.45803e-10	-4.36773e-10	-7.12408e-13	8.50474e-13	0.000224677	0.000223067	0.000182584	0.000199392	0.0002771	0.000225185	0.000197216	0.000226038	0.000325298	0.000395926	0.000481888	0.0767987	0.0770894	0.107133	0.0945041	0.0938269	0.0938269	0.105708	0.0934577	0.0938114
					64.8	0.751942	0.664801	1.33463	1.62441	0.927389	0.818066	0.429209	0.522312	0.403938	0.491289	0.0774986	0.098122	-1.59462e-09	1.50164e-09	9.2376e-11	-9.14491e-11	1.59867e-09	-1.50649e-09	-4.31285e-10	4.22256e-10	4.32582e-10	-4.23821e-10	-6.91284e-13	8.25234e-13	0.000224677	0.000223067	0.000182584	0.000199392	0.0002771	0.000225185	0.000197216	0.000226038	0.000325298	0.000395926	0.000481888	0.0767987	0.0770894	0.107133	0.0945041	0.0938269	0.0938269	0.105708	0.0934577	0.0938114
					64.9	0.751942	0.664801	1.33463	1.62441	0.927389	0.818066	0.429209	0.522312	0.403938	0.491289	0.0774986	0.098122	-1.54733e-09	1.45711e-09	8.96368e-11	-8.87369e-11	1.55126e-09	-1.46181e-09	-4.18495e-10	4.09734e-10	4.19753e-10	-4.11252e-10	-6.70868e-13	8.00781e-13	0.000224677	0.000223067	0.000182584	0.000199392	0.0002771	0.000225185	0.000197216	0.000226038	0.000325298	0.000395926	0.000481888	0.0767987	0.0770894	0.107133	0.0945041	0.0938269	0.0938269	0.105708	0.0934577	0.0938114
					65	0.751942	0.664801	1.33463	1.62441	0.927389	0.818066	0.429209	0.522312	0.403938	0.491289	0.0774986	0.098122	-1.50145e-09	1.4139e-09	8.69782e-11	-8.61055e-11	1.50526e-09	-1.41846e-09	-4.06084e-10	3.97583e-10	4.07305e-10	-3.99056e-10	-6.50981e-13	7.77016e-13	0.000224677	0.000223067	0.000182584	0.000199392	0.0002771	0.000225185	0.000197216	0.000226038	0.000325298	0.000395926	0.000481888	0.0767987	0.0770894	0.107133	0.0945041	0.0938269	0.0938269	0.105708	0.0934577	0.0938114
					65.1	0.751942	0.664801	1.33463	1.62441	0.927389	0.818066	0.429209	0.522312	0.403938	0.491289	0.0774986	0.098122	-1.45692e-09	1.37197e-09	8.43988e-11	-8.3552e-11	1.46062e-09	-1.37639e-09	-3.94041e-10	3.85792e-10	3.95226e-10	-3.87222e-10	-6.31569e-13	7.53855e-13	0.000224677	0.000223067	0.000182584	0.000199392	0.0002771	0.000225185	0.000197216	0.000226038	0.000325298	0.000395926	0.000481888	0.0767987	0.0770894	0.107133	0.0945041	0.0938269	0.0938269	0.105708	0.0934577	0.0938114
					65.2	0.751942	0.664801	1.33463	1.62441	0.927389	0.818066	0.429209	0.522312	0.403938	0.491289	0.0774986	0.098122	-1.41371e-09	1.33128e-09	8.18958e-11	-8.1074e-11	1.4173e-09	-1.33557e-09	-3.82356e-10	3.74351e-10	3.83505e-10	-3.75738e-10	-6.12831e-13	7.3163e-13	0.000224677	0.000223067	0.000182584	0.000199392	0.0002771	0.000225185	0.000197216	0.000226038	0.000325298	0.000395926	0.000481888	0.0767987	0.0770894	0.107133	0.0945041	0.0938269	0.0938269	0.105708	0.0934577	0.0938114
					65.3	0.751942	0.664801	1.33463	1.62441	0.927389	0.818066	0.429209	0.522312	0.403938	0.491289	0.0774986	0.098122	-1.37179e-09	1.2918e-09	7.94672e-11	-7.867e-11	1.37527e-09	-1.29597e-09	-3.71016e-10	3.63249e-10	3.72132e-10	-3.64595e-10	-5.94717e-13	7.09868e-13	0.000224677	0.000223067	0.000182584	0.000199392	0.0002771	0.000225185	0.000197216	0.000226038	0.000325298	0.000395926	0.000481888	0.0767987	0.0770894	0.107133	0.0945041	0.0938269	0.0938269	0.105708	0.0934577	0.0938114
					65.4	0.751942	0.664801	1.33463	1.62441	0.927389	0.818066	0.429209	0.522312	0.403938	0.491289	0.0774986	0.098122	-1.33111e-09	1.25349e-09	7.71106e-11	-7.63367e-11	1.33449e-09	-1.25753e-09	-3.60013e-10	3.52477e-10	3.61096e-10	-3.53783e-10	-5.77149e-13	6.88853e-13	0.000224677	0.000223067	0.000182584	0.000199392	0.0002771	0.000225185	0.000197216	0.000226038	0.000325298	0.000395926	0.000481888	0.0767987	0.0770894	0.107133	0.0945041	0.0938269	0.0938269	0.105708	0.0934577	0.0938114
					65.5	0.751942	0.664801	1.33463	1.62441	0.927389	0.818066	0.429209	0.522312	0.403938	0.491289	0.0774986	0.098122	-1.29163e-09	1.21632e-09	7.48238e-11	-7.4073e-11	1.29491e-09	-1.22024e-09	-3.49337e-10	3.42024e-10	3.50388e-10	-3.43291e-10	-5.6005e-13	6.68354e-13	0.000224677	0.000223067	0.000182584	0.000199392	0.0002771	0.000225185	0.000197216	0.000226038	0.000325298	0.000395926	0.000481888	0.0767987	0.0770894	0.107133	0.0945041	0.0938269	0.0938269	0.105708	0.0934577	0.0938114
					65.6	0.751942	0.664801	1.33463	1.62441	0.927389	0.818066	0.429209	0.522312	0.403938	0.491289	0.0774986	0.098122	-1.25333e-09	1.18025e-09	7.26045e-11	-7.18764e-11	1.25651e-09	-1.18405e-09	-3.38977e-10	3.31881e-10	3.39997e-10	-3.33111e-10	-5.43331e-13	6.48512e-13	0.000224677	0.000223067	0.000182584	0.000199392	0.0002771	0.000225185	0.000197216	0.000226038	0.000325298	0.000395926	0.000481888	0.0767987	0.0770894	0.107133	0.0945041	0.0938269	0.0938269	0.105708	0.0934577	0.0938114
					65.7	0.751942	0.664801	1.33463	1.62441	0.927389	0.818066	0.429209	0.522312	0.403938	0.491289	0.0774986	0.098122	-1.21616e-09	1.14524e-09	7.04515e-11	-6.97446e-11	1.21925e-09	-1.14894e-09	-3.28924e-10	3.22038e-10	3.29914e-10	-3.23232e-10	-5.27229e-13	6.29375e-13	0.000224677	0.000223067	0.000182584	0.000199392	0.0002771	0.000225185	0.000197216	0.000226038	0.000325298	0.000395926	0.000481888	0.0767987	0.0770894	0.107133	0.0945041	0.0938269	0.0938269	0.105708	0.0934577	0.0938114
					65.8	0.751942	0.664801	1.33463	1.62441	0.927389	0.818066	0.429209	0.522312	0.403938	0.491289	0.0774986	0.098122	-1.18009e-09	1.11128e-09	6.83622e-11	-6.76766e-11	1.18309e-09	-1.11487e-09	-3.1917e-10	3.12488e-10	3.2013e-10	-3.13646e-10	-5.11624e-13	6.10624e-13	0.000224677	0.000223067	0.000182584	0.000199392	0.0002771	0.000225185	0.000197216	0.000226038	0.000325298	0.000395926	0.000481888	0.0767987	0.0770894	0.107133	0.0945041	0.0938269	0.0938269	0.105708	0.0934577	0.0938114
					65.9	0.751942	0.664801	1.33463	1.62441	0.927389	0.818066	0.429209	0.522312	0.403938	0.491289	0.0774986	0.098122	-1.1451e-09	1.07833e-09	6.63349e-11	-6.56693e-11	1.148e-09	-1.0818e-09	-3.09705e-10	3.03221e-10	3.10636e-10	-3.04345e-10	-4.96407e-13	5.92469e-13	0.000224677	0.000223067	0.000182584	0.000199392	0.0002771	0.000225185	0.000197216	0.000226038	0.000325298	0.000395926	0.000481888	0.0767987	0.0770894	0.107133	0.0945041	0.0938269	0.0938269	0.105708	0.0934577	0.0938114
					66	0.751942	0.664801	1.33463	1.62441	0.927389	0.818066	0.429209	0.522312	0.403938	0.491289	0.0774986	0.098122	-1.11114e-09	1.04635e-09	6.43675e-11	-6.3722e-11	1.11396e-09	-1.04972e-09	-3.0052e-10	2.94229e-10	3.01424e-10	-2.95319e-10	-4.81818e-13	5.74964e-13	0.000224677	0.000223067	0.000182584	0.000199392	0.0002771	0.000225185	0.000197216	0.000226038	0.000325298	0.000395926	0.000481888	0.0767987	0.0770894	0.107133	0.0945041	0.0938269	0.0938269	0.105708	0.0934577	0.0938114
					66.1	0.751942	0.664801	1.33463	1.62441	0.927389	0.818066	0.429209	0.522312	0.403938	0.491289	0.0774986	0.098122	-1.07818e-09	1.01532e-09	6.24587e-11	-6.18322e-11	1.08092e-09	-1.01859e-09	-2.91608e-10	2.85503e-10	2.92485e-10	-2.86561e-10	-4.67406e-13	5.57878e-13	0.000224677	0.000223067	0.000182584	0.000199392	0.0002771	0.000225185	0.000197216	0.000226038	0.000325298	0.000395926	0.000481888	0.0767987	0.0770894	0.107133	0.0945041	0.0938269	0.0938269	0.105708	0.0934577	0.0938114
					66.2	0.751942	0.664801	1.33463	1.62441	0.927389	0.818066	0.429209	0.522312	0.403938	0.491289	0.0774986	0.098122	-1.04621e-09	9.85206e-10	6.06063e-11	-5.99982e-11	1.04887e-09	-9.88384e-10	-2.8296e-10	2.77036e-10	2.83811e-10	-2.78063e-10	-4.53535e-13	5.41317e-13	0.000224677	0.000223067	0.000182584	0.000199392	0.0002771	0.000225185	0.000197216	0.000226038	0.000325298	0.000395926	0.000481888	0.0767987	0.0770894	0.107133	0.0945041	0.0938269	0.0938269	0.105708	0.0934577	0.0938114
					66.3	0.751942	0.664801	1.33463	1.62441	0.927389	0.818066	0.429209	0.522312	0.403938	0.491289	0.0774986	0.098122	-1.01518e-09	9.55989e-10	5.88089e-11	-5.8219e-11	1.01776e-09	-9.59073e-10	-2.74568e-10	2.68821e-10	2.75394e-10	-2.69817e-10	-4.40056e-13	5.25247e-13	0.000224677	0.000223067	0.000182584	0.000199392	0.0002771	0.000225185	0.000197216	0.000226038	0.000325298	0.000395926	0.000481888	0.0767987	0.0770894	0.107133	0.0945041	0.0938269	0.0938269	0.105708	0.0934577	0.0938114
					66.4	0.751942	0.664801	1.33463	1.62441	0.927389	0.818066	0.429209	0.522312	0.403938	0.491289	0.0774986	0.098122	-9.85077e-10	9.27638e-10	5.70652e-11	-5.64924e-11	9.8758e-10	-9.30631e-10	-2.66426e-10	2.60848e-10	2.67227e-10	-2.61815e-10	-4.26957e-13	5.09568e-13	0.000224677	0.000223067	0.000182584	0.000199392	0.0002771	0.000225185	0.000197216	0.000226038	0.000325298	0.000395926	0.000481888	0.0767987	0.0770894	0.107133	0.0945041	0.0938269	0.0938269	0.105708	0.0934577	0.0938114
					66.5	0.751942	0.664801	1.33463	1.62441	0.927389	0.818066	0.429209	0.522312	0.403938	0.491289	0.0774986	0.098122	-9.55864e-10	9.00128e-10	5.53728e-11	-5.48172e-11	9.58292e-10	-9.03032e-10	-2.58525e-10	2.53113e-10	2.59302e-10	-2.54051e-10	-4.14351e-13	4.94608e-13	0.000224677	0.000223067	0.000182584	0.000199392	0.0002771	0.000225185	0.000197216	0.000226038	0.000325298	0.000395926	0.000481888	0.0767987	0.0770894	0.107133	0.0945041	0.0938269	0.0938269	0.105708	0.0934577	0.0938114
					66.6	0.751942	0.664801	1.33463	1.62441	0.927389	0.818066	0.429209	0.522312	0.403938	0.491289	0.0774986	0.098122	-9.27517e-10	8.73434e-10	5.37303e-11	-5.31916e-11	9.29873e-10	-8.76252e-10	-2.50858e-10	2.45606e-10	2.51612e-10	-2.46517e-10	-4.02024e-13	4.79991e-13	0.000224677	0.000223067	0.000182584	0.000199392	0.0002771	0.000225185	0.000197216	0.000226038	0.000325298	0.000395926	0.000481888	0.0767987	0.0770894	0.107133	0.0945041	0.0938269	0.0938269	0.105708	0.0934577	0.0938114
					66.7	0.751942	0.664801	1.33463	1.62441	0.927389	0.818066	0.429209	0.522312	0.403938	0.491289	0.0774986	0.098122	-9.00011e-10	8.47532e-10	5.21373e-11	-5.16141e-11	9.02297e-10	-8.50266e-10	-2.43419e-10	2.38323e-10	2.44151e-10	-2.39206e-10	-3.90209e-13	4.65654e-13	0.000224677	0.000223067	0.000182584	0.000199392	0.0002771	0.000225185	0.000197216	0.000226038	0.000325298	0.000395926	0.000481888	0.0767987	0.0770894	0.107133	0.0945041	0.0938269	0.0938269	0.105708	0.0934577	0.0938114
					66.8	0.751942	0.664801	1.33463	1.62441	0.927389	0.818066	0.429209	0.522312	0.403938	0.491289	0.0774986	0.098122	-8.7332e-10	8.22397e-10	5.05911e-11	-5.00837e-11	8.75539e-10	-8.2505e-10	-2.362e-10	2.31255e-10	2.3691e-10	-2.32112e-10	-3.78629e-13	4.51918e-13	0.000224677	0.000223067	0.000182584	0.000199392	0.0002771	0.000225185	0.000197216	0.000226038	0.000325298	0.000395926	0.000481888	0.0767987	0.0770894	0.107133	0.0945041	0.0938269	0.0938269	0.105708	0.0934577	0.0938114
					66.9	0.751942	0.664801	1.33463	1.62441	0.927389	0.818066	0.429209	0.522312	0.403938	0.491289	0.0774986	0.098122	-8.47421e-10	7.98008e-10	4.90908e-11	-4.85982e-11	8.49574e-10	-8.00583e-10	-2.29195e-10	2.24397e-10	2.29884e-10	-2.25228e-10	-3.67394e-13	4.38496e-13	0.000224677	0.000223067	0.000182584	0.000199392	0.0002771	0.000225185	0.000197216	0.000226038	0.000325298	0.000395926	0.000481888	0.0767987	0.0770894	0.107133	0.0945041	0.0938269	0.0938269	0.105708	0.0934577	0.0938114
					67	0.751942	0.664801	1.33463	1.62441	0.927389	0.818066	0.429209	0.522312	0.403938	0.491289	0.0774986	0.098122	-8.2229e-10	7.74343e-10	4.76348e-11	-4.71569e-11	8.24379e-10	-7.76841e-10	-2.22398e-10	2.17742e-10	2.23067e-10	-2.18549e-10	-3.56494e-13	4.25481e-13	0.000224677	0.000223067	0.000182584	0.000199392	0.0002771	0.000225185	0.000197216	0.000226038	0.000325298	0.000395926	0.000481888	0.0767987	0.0770894	0.107133	0.0945041	0.0938269	0.0938269	0.105708	0.0934577	0.0938114
					67.1	0.751942	0.664801	1.33463	1.62441	0.927389	0.818066	0.429209	0.522312	0.403938	0.491289	0.0774986	0.098122	-7.97904e-10	7.51379e-10	4.62221e-11	-4.57584e-11	7.99931e-10	-7.53803e-10	-2.15803e-10	2.11285e-10	2.16452e-10	-2.12068e-10	-3.45847e-13	4.12965e-13	0.000224677	0.000223067	0.000182584	0.000199392	0.0002771	0.000225185	0.000197216	0.000226038	0.000325298	0.000395926	0.000481888	0.0767987	0.0770894	0.107133	0.0945041	0.0938269	0.0938269	0.105708	0.0934577	0.0938114
					67.2	0.751942	0.664801	1.33463	1.62441	0.927389	0.818066	0.429209	0.522312	0.403938	0.491289	0.0774986	0.098122	-7.74242e-10	7.29096e-10	4.48512e-11	-4.44013e-11	7.76209e-10	-7.31448e-10	-2.09403e-10	2.05019e-10	2.10032e-10	-2.05779e-10	-3.35749e-13	4.00601e-13	0.000224677	0.000223067	0.000182584	0.000199392	0.0002771	0.000225185	0.000197216	0.000226038	0.000325298	0.000395926	0.000481888	0.0767987	0.0770894	0.107133	0.0945041	0.0938269	0.0938269	0.105708	0.0934577	0.0938114
					67.3	0.751942	0.664801	1.33463	1.62441	0.927389	0.818066	0.429209	0.522312	0.403938	0.491289	0.0774986	0.098122	-7.51281e-10	7.07474e-10	4.35212e-11	-4.30846e-11	7.53189e-10	-7.09756e-10	-2.03193e-10	1.98939e-10	2.03804e-10	-1.99676e-10	-3.25779e-13	3.8872e-13	0.000224677	0.000223067	0.000182584	0.000199392	0.0002771	0.000225185	0.000197216	0.000226038	0.000325298	0.000395926	0.000481888	0.0767987	0.0770894	0.107133	0.0945041	0.0938269	0.0938269	0.105708	0.0934577	0.0938114
					67.4	0.751942	0.664801	1.33463	1.62441	0.927389	0.818066	0.429209	0.522312	0.403938	0.491289	0.0774986	0.098122	-7.29001e-10	6.86493e-10	4.22306e-11	-4.1807e-11	7.30853e-10	-6.88708e-10	-1.97167e-10	1.93039e-10	1.9776e-10	-1.93755e-10	-3.16004e-13	3.77209e-13	0.000224677	0.000223067	0.000182584	0.000199392	0.0002771	0.000225185	0.000197216	0.000226038	0.000325298	0.000395926	0.000481888	0.0767987	0.0770894	0.107133	0.0945041	0.0938269	0.0938269	0.105708	0.0934577	0.0938114
					67.5	0.751942	0.664801	1.33463	1.62441	0.927389	0.818066	0.429209	0.522312	0.403938	0.491289	0.0774986	0.098122	-7.07382e-10	6.66135e-10	4.09781e-11	-4.05669e-11	7.09179e-10	-6.68284e-10	-1.9132e-10	1.87314e-10	1.91895e-10	-1.88009e-10	-3.06618e-13	3.66034e-13	0.000224677	0.000223067	0.000182584	0.000199392	0.0002771	0.000225185	0.000197216	0.000226038	0.000325298	0.000395926	0.000481888	0.0767987	0.0770894	0.107133	0.0945041	0.0938269	0.0938269	0.105708	0.0934577	0.0938114
					67.6	0.751942	0.664801	1.33463	1.62441	0.927389	0.818066	0.429209	0.522312	0.403938	0.491289	0.0774986	0.098122	-6.86404e-10	6.4638e-10	3.9763e-11	-3.93644e-11	6.88147e-10	-6.48465e-10	-1.85646e-10	1.8176e-10	1.86204e-10	-1.82433e-10	-2.97627e-13	3.5514e-13	0.000224677	0.000223067	0.000182584	0.000199392	0.0002771	0.000225185	0.000197216	0.000226038	0.000325298	0.000395926	0.000481888	0.0767987	0.0770894	0.107133	0.0945041	0.0938269	0.0938269	0.105708	0.0934577	0.0938114
					67.7	0.751942	0.664801	1.33463	1.62441	0.927389	0.818066	0.429209	0.522312	0.403938	0.491289	0.0774986	0.098122	-6.66048e-10	6.27211e-10	3.85836e-11	-3.81968e-11	6.6774e-10	-6.29234e-10	-1.80141e-10	1.76369e-10	1.80682e-10	-1.77023e-10	-2.88776e-13	3.44703e-13	0.000224677	0.000223067	0.000182584	0.000199392	0.0002771	0.000225185	0.000197216	0.000226038	0.000325298	0.000395926	0.000481888	0.0767987	0.0770894	0.107133	0.0945041	0.0938269	0.0938269	0.105708	0.0934577	0.0938114
					67.8	0.751942	0.664801	1.33463	1.62441	0.927389	0.818066	0.429209	0.522312	0.403938	0.491289	0.0774986	0.098122	-6.46295e-10	6.08611e-10	3.74394e-11	-3.70639e-11	6.47937e-10	-6.10574e-10	-1.74799e-10	1.71139e-10	1.75324e-10	-1.71773e-10	-2.8018e-13	3.34377e-13	0.000224677	0.000223067	0.000182584	0.000199392	0.0002771	0.000225185	0.000197216	0.000226038	0.000325298	0.000395926	0.000481888	0.0767987	0.0770894	0.107133	0.0945041	0.0938269	0.0938269	0.105708	0.0934577	0.0938114
					67.9	0.751942	0.664801	1.33463	1.62441	0.927389	0.818066	0.429209	0.522312	0.403938	0.491289	0.0774986	0.098122	-6.27129e-10	5.90562e-10	3.63291e-11	-3.59648e-11	6.28722e-10	-5.92467e-10	-1.69615e-10	1.66064e-10	1.70125e-10	-1.66679e-10	-2.71829e-13	3.24421e-13	0.000224677	0.000223067	0.000182584	0.000199392	0.0002771	0.000225185	0.000197216	0.000226038	0.000325298	0.000395926	0.000481888	0.0767987	0.0770894	0.107133	0.0945041	0.0938269	0.0938269	0.105708	0.0934577	0.0938114
					68	0.751942	0.664801	1.33463	1.62441	0.927389	0.818066	0.429209	0.522312	0.403938	0.491289	0.0774986	0.098122	-6.08531e-10	5.73048e-10	3.52518e-11	-3.48983e-11	6.10077e-10	-5.74897e-10	-1.64585e-10	1.61139e-10	1.65079e-10	-1.61736e-10	-2.63893e-13	3.14814e-13	0.000224677	0.000223067	0.000182584	0.000199392	0.0002771	0.000225185	0.000197216	0.000226038	0.000325298	0.000395926	0.000481888	0.0767987	0.0770894	0.107133	0.0945041	0.0938269	0.0938269	0.105708	0.0934577	0.0938114
					68.1	0.751942	0.664801	1.33463	1.62441	0.927389	0.818066	0.429209	0.522312	0.403938	0.491289	0.0774986	0.098122	-5.90484e-10	5.56054e-10	3.42062e-11	-3.38633e-11	5.91984e-10	-5.57847e-10	-1.59704e-10	1.5636e-10	1.60184e-10	-1.5694e-10	-2.55827e-13	3.05603e-13	0.000224677	0.000223067	0.000182584	0.000199392	0.0002771	0.000225185	0.000197216	0.000226038	0.000325298	0.000395926	0.000481888	0.0767987	0.0770894	0.107133	0.0945041	0.0938269	0.0938269	0.105708	0.0934577	0.0938114
					68.2	0.751942	0.664801	1.33463	1.62441	0.927389	0.818066	0.429209	0.522312	0.403938	0.491289	0.0774986	0.098122	-5.72973e-10	5.39563e-10	3.31921e-11	-3.2859e-11	5.74429e-10	-5.41304e-10	-1.54967e-10	1.51723e-10	1.55434e-10	-1.52286e-10	-2.48445e-13	2.96541e-13	0.000224677	0.000223067	0.000182584	0.000199392	0.0002771	0.000225185	0.000197216	0.000226038	0.000325298	0.000395926	0.000481888	0.0767987	0.0770894	0.107133	0.0945041	0.0938269	0.0938269	0.105708	0.0934577	0.0938114
					68.3	0.751942	0.664801	1.33463	1.62441	0.927389	0.818066	0.429209	0.522312	0.403938	0.491289	0.0774986	0.098122	-5.55981e-10	5.23562e-10	3.22078e-11	-3.18847e-11	5.57394e-10	-5.25251e-10	-1.50372e-10	1.47224e-10	1.50824e-10	-1.47769e-10	-2.41092e-13	2.87631e-13	0.000224677	0.000223067	0.000182584	0.000199392	0.0002771	0.000225185	0.000197216	0.000226038	0.000325298	0.000395926	0.000481888	0.0767987	0.0770894	0.107133	0.0945041	0.0938269	0.0938269	0.105708	0.0934577	0.0938114
					68.4	0.751942	0.664801	1.33463	1.62441	0.927389	0.818066	0.429209	0.522312	0.403938	0.491289	0.0774986	0.098122	-5.39493e-10	5.08035e-10	3.12528e-11	-3.09388e-11	5.40863e-10	-5.09674e-10	-1.45912e-10	1.42858e-10	1.46351e-10	-1.43387e-10	-2.33905e-13	2.79098e-13	0.000224677	0.000223067	0.000182584	0.000199392	0.0002771	0.000225185	0.000197216	0.000226038	0.000325298	0.000395926	0.000481888	0.0767987	0.0770894	0.107133	0.0945041	0.0938269	0.0938269	0.105708	0.0934577	0.0938114
					68.5	0.751942	0.664801	1.33463	1.62441	0.927389	0.818066	0.429209	0.522312	0.403938	0.491289	0.0774986	0.098122	-5.23494e-10	4.92969e-10	3.03258e-11	-3.00215e-11	5.24824e-10	-4.94559e-10	-1.41585e-10	1.38621e-10	1.42011e-10	-1.39135e-10	-2.27013e-13	2.70931e-13	0.000224677	0.000223067	0.000182584	0.000199392	0.0002771	0.000225185	0.000197216	0.000226038	0.000325298	0.000395926	0.000481888	0.0767987	0.0770894	0.107133	0.0945041	0.0938269	0.0938269	0.105708	0.0934577	0.0938114
					68.6	0.751942	0.664801	1.33463	1.62441	0.927389	0.818066	0.429209	0.522312	0.403938	0.491289	0.0774986	0.098122	-5.07969e-10	4.7835e-10	2.94265e-11	-2.9131e-11	5.0926e-10	-4.79893e-10	-1.37386e-10	1.3451e-10	1.378e-10	-1.35009e-10	-2.20258e-13	2.62941e-13	0.000224677	0.000223067	0.000182584	0.000199392	0.0002771	0.000225185	0.000197216	0.000226038	0.000325298	0.000395926	0.000481888	0.0767987	0.0770894	0.107133	0.0945041	0.0938269	0.0938269	0.105708	0.0934577	0.0938114
					68.7	0.751942	0.664801	1.33463	1.62441	0.927389	0.818066	0.429209	0.522312	0.403938	0.491289	0.0774986	0.098122	-4.92905e-10	4.64164e-10	2.8554e-11	-2.82673e-11	4.94157e-10	-4.65661e-10	-1.33312e-10	1.30521e-10	1.33713e-10	-1.31005e-10	-2.13623e-13	2.55036e-13	0.000224677	0.000223067	0.000182584	0.000199392	0.0002771	0.000225185	0.000197216	0.000226038	0.000325298	0.000395926	0.000481888	0.0767987	0.0770894	0.107133	0.0945041	0.0938269	0.0938269	0.105708	0.0934577	0.0938114
					68.8	0.751942	0.664801	1.33463	1.62441	0.927389	0.818066	0.429209	0.522312	0.403938	0.491289	0.0774986	0.098122	-4.78287e-10	4.50399e-10	2.77068e-11	-2.74291e-11	4.79502e-10	-4.51852e-10	-1.29358e-10	1.26651e-10	1.29748e-10	-1.2712e-10	-2.07423e-13	2.47427e-13	0.000224677	0.000223067	0.000182584	0.000199392	0.0002771	0.000225185	0.000197216	0.000226038	0.000325298	0.000395926	0.000481888	0.0767987	0.0770894	0.107133	0.0945041	0.0938269	0.0938269	0.105708	0.0934577	0.0938114
					68.9	0.751942	0.664801	1.33463	1.62441	0.927389	0.818066	0.429209	0.522312	0.403938	0.491289	0.0774986	0.098122	-4.64103e-10	4.37042e-10	2.68853e-11	-2.66155e-11	4.65283e-10	-4.38452e-10	-1.25522e-10	1.22894e-10	1.259e-10	-1.2335e-10	-2.01195e-13	2.40153e-13	0.000224677	0.000223067	0.000182584	0.000199392	0.0002771	0.000225185	0.000197216	0.000226038	0.000325298	0.000395926	0.000481888	0.0767987	0.0770894	0.107133	0.0945041	0.0938269	0.0938269	0.105708	0.0934577	0.0938114
					69	0.751942	0.664801	1.33463	1.62441	0.927389	0.818066	0.429209	0.522312	0.403938	0.491289	0.0774986	0.098122	-4.5034e-10	4.24081e-10	2.60878e-11	-2.58261e-11	4.51484e-10	-4.25449e-10	-1.218e-10	1.1925e-10	1.22166e-10	-1.19692e-10	-1.9524e-13	2.33109e-13	0.000224677	0.000223067	0.000182584	0.000199392	0.0002771	0.000225185	0.000197216	0.000226038	0.000325298	0.000395926	0.000481888	0.0767987	0.0770894	0.107133	0.0945041	0.0938269	0.0938269	0.105708	0.0934577	0.0938114
					69.1	0.751942	0.664801	1.33463	1.62441	0.927389	0.818066	0.429209	0.522312	0.403938	0.491289	0.0774986	0.098122	-4.36985e-10	4.11504e-10	2.53143e-11	-2.50601e-11	4.38095e-10	-4.12832e-10	-1.18188e-10	1.15713e-10	1.18543e-10	-1.16142e-10	-1.89425e-13	2.2605e-13	0.000224677	0.000223067	0.000182584	0.000199392	0.0002771	0.000225185	0.000197216	0.000226038	0.000325298	0.000395926	0.000481888	0.0767987	0.0770894	0.107133	0.0945041	0.0938269	0.0938269	0.105708	0.0934577	0.0938114
					69.2	0.751942	0.664801	1.33463	1.62441	0.927389	0.818066	0.429209	0.522312	0.403938	0.491289	0.0774986	0.098122	-4.24025e-10	3.99301e-10	2.45635e-11	-2.43169e-11	4.25103e-10	-4.00589e-10	-1.14683e-10	1.12282e-10	1.15028e-10	-1.12698e-10	-1.83817e-13	2.19502e-13	0.000224677	0.000223067	0.000182584	0.000199392	0.0002771	0.000225185	0.000197216	0.000226038	0.000325298	0.000395926	0.000481888	0.0767987	0.0770894	0.107133	0.0945041	0.0938269	0.0938269	0.105708	0.0934577	0.0938114
					69.3	0.751942	0.664801	1.33463	1.62441	0.927389	0.818066	0.429209	0.522312	0.403938	0.491289	0.0774986	0.098122	-4.11451e-10	3.87459e-10	2.3835e-11	-2.35962e-11	4.12496e-10	-3.88709e-10	-1.11282e-10	1.08952e-10	1.11616e-10	-1.09356e-10	-1.78373e-13	2.12851e-13	0.000224677	0.000223067	0.000182584	0.000199392	0.0002771	0.000225185	0.000197216	0.000226038	0.000325298	0.000395926	0.000481888	0.0767987	0.0770894	0.107133	0.0945041	0.0938269	0.0938269	0.105708	0.0934577	0.0938114
					69.4	0.751942	0.664801	1.33463	1.62441	0.927389	0.818066	0.429209	0.522312	0.403938	0.491289	0.0774986	0.098122	-3.99249e-10	3.75969e-10	2.31281e-11	-2.28964e-11	4.00263e-10	-3.77182e-10	-1.07982e-10	1.05721e-10	1.08306e-10	-1.06113e-10	-1.73127e-13	2.0664e-13	0.000224677	0.000223067	0.000182584	0.000199392	0.0002771	0.000225185	0.000197216	0.000226038	0.000325298	0.000395926	0.000481888	0.0767987	0.0770894	0.107133	0.0945041	0.0938269	0.0938269	0.105708	0.0934577	0.0938114
					69.5	0.751942	0.664801	1.33463	1.62441	0.927389	0.818066	0.429209	0.522312	0.403938	0.491289	0.0774986	0.098122	-3.87409e-10	3.64819e-10	2.24425e-11	-2.22174e-11	3.88393e-10	-3.65996e-10	-1.04779e-10	1.02586e-10	1.05094e-10	-1.02966e-10	-1.67928e-13	2.00357e-13	0.000224677	0.000223067	0.000182584	0.000199392	0.0002771	0.000225185	0.000197216	0.000226038	0.000325298	0.000395926	0.000481888	0.0767987	0.0770894	0.107133	0.0945041	0.0938269	0.0938269	0.105708	0.0934577	0.0938114
					69.6	0.751942	0.664801	1.33463	1.62441	0.927389	0.818066	0.429209	0.522312	0.403938	0.491289	0.0774986	0.098122	-3.7592e-10	3.54e-10	2.17767e-11	-2.15585e-11	3.76875e-10	-3.55142e-10	-1.01672e-10	9.95436e-11	1.01978e-10	-9.99123e-11	-1.62878e-13	1.94379e-13	0.000224677	0.000223067	0.000182584	0.000199392	0.0002771	0.000225185	0.000197216	0.000226038	0.000325298	0.000395926	0.000481888	0.0767987	0.0770894	0.107133	0.0945041	0.0938269	0.0938269	0.105708	0.0934577	0.0938114
					69.7	0.751942	0.664801	1.33463	1.62441	0.927389	0.818066	0.429209	0.522312	0.403938	0.491289	0.0774986	0.098122	-3.64772e-10	3.43502e-10	2.1131e-11	-2.09189e-11	3.65698e-10	-3.4461e-10	-9.86568e-11	9.65917e-11	9.89535e-11	-9.69496e-11	-1.58156e-13	1.88771e-13	0.000224677	0.000223067	0.000182584	0.000199392	0.0002771	0.000225185	0.000197216	0.000226038	0.000325298	0.000395926	0.000481888	0.0767987	0.0770894	0.107133	0.0945041	0.0938269	0.0938269	0.105708	0.0934577	0.0938114
					69.8	0.751942	0.664801	1.33463	1.62441	0.927389	0.818066	0.429209	0.522312	0.403938	0.491289	0.0774986	0.098122	-3.53954e-10	3.33315e-10	2.05042e-11	-2.02986e-11	3.54853e-10	-3.3439e-10	-9.57311e-11	9.37265e-11	9.60191e-11	-9.4074e-11	-1.53448e-13	1.83154e-13	0.000224677	0.000223067	0.000182584	0.000199392	0.0002771	0.000225185	0.000197216	0.000226038	0.000325298	0.000395926	0.000481888	0.0767987	0.0770894	0.107133	0.0945041	0.0938269	0.0938269	0.105708	0.0934577	0.0938114
					69.9	0.751942	0.664801	1.33463	1.62441	0.927389	0.818066	0.429209	0.522312	0.403938	0.491289	0.0774986	0.098122	-3.43457e-10	3.2343e-10	1.98963e-11	-1.96966e-11	3.4433e-10	-3.24474e-10	-9.28921e-11	9.09473e-11	9.31713e-11	-9.12841e-11	-1.4889e-13	1.77689e-13	0.000224677	0.000223067	0.000182584	0.000199392	0.0002771	0.000225185	0.000197216	0.000226038	0.000325298	0.000395926	0.000481888	0.0767987	0.0770894	0.107133	0.0945041	0.0938269	0.0938269	0.105708	0.0934577	0.0938114
					70	0.751942	0.664801	1.33463	1.62441	0.927389	0.818066	0.429209	0.522312	0.403938	0.491289	0.0774986	0.098122	-3.33272e-10	3.13839e-10	1.93063e-11	-1.91127e-11	3.34118e-10	-3.14851e-10	-9.01372e-11	8.82504e-11	9.04082e-11	-8.8577e-11	-1.4452e-13	1.72359e-13	0.000224677	0.000223067	0.000182584	0.000199392	0.0002771	0.000225185	0.000197216	0.000226038	0.000325298	0.000395926	0.000481888	0.0767987	0.0770894	0.107133	0.0945041	0.0938269	0.0938269	0.105708	0.0934577	0.0938114
					70.1	0.751942	0.664801	1.33463	1.62441	0.927389	0.818066	0.429209	0.522312	0.403938	0.491289	0.0774986	0.098122	-3.23388e-10	3.04531e-10	1.87338e-11	-1.85454e-11	3.2421e-10	-3.05514e-10	-8.74639e-11	8.5633e-11	8.77271e-11	-8.59504e-11	-1.40216e-13	1.67446e-13	0.000224677	0.000223067	0.000182584	0.000199392	0.0002771	0.000225185	0.000197216	0.000226038	0.000325298	0.000395926	0.000481888	0.0767987	0.0770894	0.107133	0.0945041	0.0938269	0.0938269	0.105708	0.0934577	0.0938114
					70.2	0.751942	0.664801	1.33463	1.62441	0.927389	0.818066	0.429209	0.522312	0.403938	0.491289	0.0774986	0.098122	-3.13798e-10	2.955e-10	1.81782e-11	-1.79958e-11	3.14595e-10	-2.96453e-10	-8.48701e-11	8.30936e-11	8.51255e-11	-8.34017e-11	-1.36056e-13	1.62358e-13	0.000224677	0.000223067	0.000182584	0.000199392	0.0002771	0.000225185	0.000197216	0.000226038	0.000325298	0.000395926	0.000481888	0.0767987	0.0770894	0.107133	0.0945041	0.0938269	0.0938269	0.105708	0.0934577	0.0938114
					70.3	0.751942	0.664801	1.33463	1.62441	0.927389	0.818066	0.429209	0.522312	0.403938	0.491289	0.0774986	0.098122	-3.04492e-10	2.86737e-10	1.76392e-11	-1.7462e-11	3.05265e-10	-2.87662e-10	-8.23534e-11	8.06295e-11	8.26011e-11	-8.09281e-11	-1.32132e-13	1.57513e-13	0.000224677	0.000223067	0.000182584	0.000199392	0.0002771	0.000225185	0.000197216	0.000226038	0.000325298	0.000395926	0.000481888	0.0767987	0.0770894	0.107133	0.0945041	0.0938269	0.0938269	0.105708	0.0934577	0.0938114
					70.4	0.751942	0.664801	1.33463	1.62441	0.927389	0.818066	0.429209	0.522312	0.403938	0.491289	0.0774986	0.098122	-2.95462e-10	2.78233e-10	1.71161e-11	-1.6944e-11	2.96212e-10	-2.79131e-10	-7.99111e-11	7.82383e-11	8.01516e-11	-7.8528e-11	-1.28066e-13	1.52883e-13	0.000224677	0.000223067	0.000182584	0.000199392	0.0002771	0.000225185	0.000197216	0.000226038	0.000325298	0.000395926	0.000481888	0.0767987	0.0770894	0.107133	0.0945041	0.0938269	0.0938269	0.105708	0.0934577	0.0938114
					70.5	0.751942	0.664801	1.33463	1.62441	0.927389	0.818066	0.429209	0.522312	0.403938	0.491289	0.0774986	0.098122	-2.867e-10	2.69982e-10	1.66084e-11	-1.64417e-11	2.87428e-10	-2.70853e-10	-7.75414e-11	7.59179e-11	7.77747e-11	-7.61991e-11	-1.24236e-13	1.48402e-13	0.000224677	0.000223067	0.000182584	0.000199392	0.0002771	0.000225185	0.000197216	0.000226038	0.000325298	0.000395926	0.000481888	0.0767987	0.0770894	0.107133	0.0945041	0.0938269	0.0938269	0.105708	0.0934577	0.0938114
					70.6	0.751942	0.664801	1.33463	1.62441	0.927389	0.818066	0.429209	0.522312	0.403938	0.491289	0.0774986	0.098122	-2.78197e-10	2.61976e-10	1.61158e-11	-1.59543e-11	2.78904e-10	-2.62821e-10	-7.52416e-11	7.36663e-11	7.54682e-11	-7.39393e-11	-1.20657e-13	1.43947e-13	0.000224677	0.000223067	0.000182584	0.000199392	0.0002771	0.000225185	0.000197216	0.000226038	0.000325298	0.000395926	0.000481888	0.0767987	0.0770894	0.107133	0.0945041	0.0938269	0.0938269	0.105708	0.0934577	0.0938114
					70.7	0.751942	0.664801	1.33463	1.62441	0.927389	0.818066	0.429209	0.522312	0.403938	0.491289	0.0774986	0.098122	-2.69947e-10	2.54206e-10	1.56378e-11	-1.54807e-11	2.70633e-10	-2.55027e-10	-7.30104e-11	7.14818e-11	7.32299e-11	-7.17468e-11	-1.17016e-13	1.39829e-13	0.000224677	0.000223067	0.000182584	0.000199392	0.0002771	0.000225185	0.000197216	0.000226038	0.000325298	0.000395926	0.000481888	0.0767987	0.0770894	0.107133	0.0945041	0.0938269	0.0938269	0.105708	0.0934577	0.0938114
					70.8	0.751942	0.664801	1.33463	1.62441	0.927389	0.818066	0.429209	0.522312	0.403938	0.491289	0.0774986	0.098122	-2.61941e-10	2.46668e-10	1.51743e-11	-1.50218e-11	2.62607e-10	-2.47464e-10	-7.0845e-11	6.9362e-11	7.10581e-11	-6.9619e-11	-1.13581e-13	1.3553e-13	0.000224677	0.000223067	0.000182584	0.000199392	0.0002771	0.000225185	0.000197216	0.000226038	0.000325298	0.000395926	0.000481888	0.0767987	0.0770894	0.107133	0.0945041	0.0938269	0.0938269	0.105708	0.0934577	0.0938114
					70.9	0.751942	0.664801	1.33463	1.62441	0.927389	0.818066	0.429209	0.522312	0.403938	0.491289	0.0774986	0.098122	-2.54173e-10	2.39353e-10	1.47242e-11	-1.45762e-11	2.54819e-10	-2.40125e-10	-6.87442e-11	6.7305e-11	6.89514e-11	-6.75548e-11	-1.10214e-13	1.31469e-13	0.000224677	0.000223067	0.000182584	0.000199392	0.0002771	0.000225185	0.000197216	0.000226038	0.000325298	0.000395926	0.000481888	0.0767987	0.0770894	0.107133	0.0945041	0.0938269	0.0938269	0.105708	0.0934577	0.0938114
					71	0.751942	0.664801	1.33463	1.62441	0.927389	0.818066	0.429209	0.522312	0.403938	0.491289	0.0774986	0.098122	-2.46636e-10	2.32254e-10	1.42872e-11	-1.41438e-11	2.47262e-10	-2.33004e-10	-6.67056e-11	6.53086e-11	6.69067e-11	-6.55511e-11	-1.06895e-13	1.27672e-13	0.000224677	0.000223067	0.000182584	0.000199392	0.0002771	0.000225185	0.000197216	0.000226038	0.000325298	0.000395926	0.000481888	0.0767987	0.0770894	0.107133	0.0945041	0.0938269	0.0938269	0.105708	0.0934577	0.0938114
					71.1	0.751942	0.664801	1.33463	1.62441	0.927389	0.818066	0.429209	0.522312	0.403938	0.491289	0.0774986	0.098122	-2.39321e-10	2.25367e-10	1.38636e-11	-1.37248e-11	2.39929e-10	-2.26094e-10	-6.47273e-11	6.3372e-11	6.49221e-11	-6.36071e-11	-1.03697e-13	1.23943e-13	0.000224677	0.000223067	0.000182584	0.000199392	0.0002771	0.000225185	0.000197216	0.000226038	0.000325298	0.000395926	0.000481888	0.0767987	0.0770894	0.107133	0.0945041	0.0938269	0.0938269	0.105708	0.0934577	0.0938114
					71.2	0.751942	0.664801	1.33463	1.62441	0.927389	0.818066	0.429209	0.522312	0.403938	0.491289	0.0774986	0.098122	-2.32224e-10	2.18683e-10	1.34526e-11	-1.33177e-11	2.32814e-10	-2.19389e-10	-6.28079e-11	6.14929e-11	6.29969e-11	-6.17206e-11	-1.00748e-13	1.20208e-13	0.000224677	0.000223067	0.000182584	0.000199392	0.0002771	0.000225185	0.000197216	0.000226038	0.000325298	0.000395926	0.000481888	0.0767987	0.0770894	0.107133	0.0945041	0.0938269	0.0938269	0.105708	0.0934577	0.0938114
					71.3	0.751942	0.664801	1.33463	1.62441	0.927389	0.818066	0.429209	0.522312	0.403938	0.491289	0.0774986	0.098122	-2.25337e-10	2.12198e-10	1.30536e-11	-1.29227e-11	2.2591e-10	-2.12883e-10	-6.09452e-11	5.96695e-11	6.11286e-11	-5.98904e-11	-9.76805e-14	1.16584e-13	0.000224677	0.000223067	0.000182584	0.000199392	0.0002771	0.000225185	0.000197216	0.000226038	0.000325298	0.000395926	0.000481888	0.0767987	0.0770894	0.107133	0.0945041	0.0938269	0.0938269	0.105708	0.0934577	0.0938114
					71.4	0.751942	0.664801	1.33463	1.62441	0.927389	0.818066	0.429209	0.522312	0.403938	0.491289	0.0774986	0.098122	-2.18655e-10	2.05905e-10	1.26664e-11	-1.25393e-11	2.1921e-10	-2.06569e-10	-5.91378e-11	5.78999e-11	5.93158e-11	-5.81143e-11	-9.47697e-14	1.13095e-13	0.000224677	0.000223067	0.000182584	0.000199392	0.0002771	0.000225185	0.000197216	0.000226038	0.000325298	0.000395926	0.000481888	0.0767987	0.0770894	0.107133	0.0945041	0.0938269	0.0938269	0.105708	0.0934577	0.0938114
					71.5	0.751942	0.664801	1.33463	1.62441	0.927389	0.818066	0.429209	0.522312	0.403938	0.491289	0.0774986	0.098122	-2.1217e-10	1.99799e-10	1.22908e-11	-1.21678e-11	2.12709e-10	-2.00443e-10	-5.73841e-11	5.61828e-11	5.75566e-11	-5.63909e-11	-9.19265e-14	1.09855e-13	0.000224677	0.000223067	0.000182584	0.000199392	0.0002771	0.000225185	0.000197216	0.000226038	0.000325298	0.000395926	0.000481888	0.0767987	0.0770894	0.107133	0.0945041	0.0938269	0.0938269	0.105708	0.0934577	0.0938114
					71.6	0.751942	0.664801	1.33463	1.62441	0.927389	0.818066	0.429209	0.522312	0.403938	0.491289	0.0774986	0.098122	-2.05878e-10	1.93874e-10	1.19263e-11	-1.18068e-11	2.06401e-10	-1.94499e-10	-5.56824e-11	5.45166e-11	5.58498e-11	-5.47184e-11	-8.92619e-14	1.06587e-13	0.000224677	0.000223067	0.000182584	0.000199392	0.0002771	0.000225185	0.000197216	0.000226038	0.000325298	0.000395926	0.000481888	0.0767987	0.0770894	0.107133	0.0945041	0.0938269	0.0938269	0.105708	0.0934577	0.0938114
					71.7	0.751942	0.664801	1.33463	1.62441	0.927389	0.818066	0.429209	0.522312	0.403938	0.491289	0.0774986	0.098122	-1.99773e-10	1.88124e-10	1.15725e-11	-1.14566e-11	2.0028e-10	-1.88731e-10	-5.4031e-11	5.28999e-11	5.41935e-11	-5.30957e-11	-8.66304e-14	1.03322e-13	0.000224677	0.000223067	0.000182584	0.000199392	0.0002771	0.000225185	0.000197216	0.000226038	0.000325298	0.000395926	0.000481888	0.0767987	0.0770894	0.107133	0.0945041	0.0938269	0.0938269	0.105708	0.0934577	0.0938114
					71.8	0.751942	0.664801	1.33463	1.62441	0.927389	0.818066	0.429209	0.522312	0.403938	0.491289	0.0774986	0.098122	-1.93848e-10	1.82545e-10	1.12296e-11	-1.11167e-11	1.94341e-10	-1.83134e-10	-5.24286e-11	5.1331e-11	5.25862e-11	-5.15214e-11	-8.41289e-14	1.0027e-13	0.000224677	0.000223067	0.000182584	0.000199392	0.0002771	0.000225185	0.000197216	0.000226038	0.000325298	0.000395926	0.000481888	0.0767987	0.0770894	0.107133	0.0945041	0.0938269	0.0938269	0.105708	0.0934577	0.0938114
					71.9	0.751942	0.664801	1.33463	1.62441	0.927389	0.818066	0.429209	0.522312	0.403938	0.491289	0.0774986	0.098122	-1.881e-10	1.77132e-10	1.08964e-11	-1.07872e-11	1.88577e-10	-1.77703e-10	-5.08738e-11	4.98087e-11	5.10267e-11	-4.99931e-11	-8.15337e-14	9.73284e-14	0.000224677	0.000223067	0.000182584	0.000199392	0.0002771	0.000225185	0.000197216	0.000226038	0.000325298	0.000395926	0.000481888	0.0767987	0.0770894	0.107133	0.0945041	0.0938269	0.0938269	0.105708	0.0934577	0.0938114
					72	0.751942	0.664801	1.33463	1.62441	0.927389	0.818066	0.429209	0.522312	0.403938	0.491289	0.0774986	0.098122	-1.82521e-10	1.71879e-10	1.05733e-11	-1.04674e-11	1.82985e-10	-1.72433e-10	-4.93652e-11	4.83316e-11	4.95134e-11	-4.85103e-11	-7.9067e-14	9.4421e-14	0.000224677	0.000223067	0.000182584	0.000199392	0.0002771	0.000225185	0.000197216	0.000226038	0.000325298	0.000395926	0.000481888	0.0767987	0.0770894	0.107133	0.0945041	0.0938269	0.0938269	0.105708	0.0934577	0.0938114
					72.1	0.751942	0.664801	1.33463	1.62441	0.927389	0.818066	0.429209	0.522312	0.403938	0.491289	0.0774986	0.098122	-1.77108e-10	1.66781e-10	1.02598e-11	-1.01567e-11	1.77558e-10	-1.67319e-10	-4.79013e-11	4.68982e-11	4.80451e-11	-4.70723e-11	-7.67737e-14	9.16784e-14	0.000224677	0.000223067	0.000182584	0.000199392	0.0002771	0.000225185	0.000197216	0.000226038	0.000325298	0.000395926	0.000481888	0.0767987	0.0770894	0.107133	0.0945041	0.0938269	0.0938269	0.105708	0.0934577	0.0938114
					72.2	0.751942	0.664801	1.33463	1.62441	0.927389	0.818066	0.429209	0.522312	0.403938	0.491289	0.0774986	0.098122	-1.71856e-10	1.61835e-10	9.95554e-12	-9.85552e-12	1.72293e-10	-1.62357e-10	-4.64805e-11	4.55073e-11	4.66203e-11	-4.56761e-11	-7.45237e-14	8.8823e-14	0.000224677	0.000223067	0.000182584	0.000199392	0.0002771	0.000225185	0.000197216	0.000226038	0.000325298	0.000395926	0.000481888	0.0767987	0.0770894	0.107133	0.0945041	0.0938269	0.0938269	0.105708	0.0934577	0.0938114
					72.3	0.751942	0.664801	1.33463	1.62441	0.927389	0.818066	0.429209	0.522312	0.403938	0.491289	0.0774986	0.098122	-1.6676e-10	1.57036e-10	9.66023e-12	-9.56335e-12	1.67183e-10	-1.57543e-10	-4.51022e-11	4.41581e-11	4.52376e-11	-4.43217e-11	-7.22339e-14	8.62973e-14	0.000224677	0.000223067	0.000182584	0.000199392	0.0002771	0.000225185	0.000197216	0.000226038	0.000325298	0.000395926	0.000481888	0.0767987	0.0770894	0.107133	0.0945041	0.0938269	0.0938269	0.105708	0.0934577	0.0938114
					72.4	0.751942	0.664801	1.33463	1.62441	0.927389	0.818066	0.429209	0.522312	0.403938	0.491289	0.0774986	0.098122	-1.61814e-10	1.52379e-10	9.37375e-12	-9.27988e-12	1.62225e-10	-1.52871e-10	-4.37647e-11	4.28483e-11	4.38962e-11	-4.30072e-11	-7.02285e-14	8.36449e-14	0.000224677	0.000223067	0.000182584	0.000199392	0.0002771	0.000225185	0.000197216	0.000226038	0.000325298	0.000395926	0.000481888	0.0767987	0.0770894	0.107133	0.0945041	0.0938269	0.0938269	0.105708	0.0934577	0.0938114
					72.5	0.751942	0.664801	1.33463	1.62441	0.927389	0.818066	0.429209	0.522312	0.403938	0.491289	0.0774986	0.098122	-1.57015e-10	1.4786e-10	9.09569e-12	-9.00466e-12	1.57414e-10	-1.48337e-10	-4.24669e-11	4.15775e-11	4.25945e-11	-4.17322e-11	-6.80792e-14	8.12267e-14	0.000224677	0.000223067	0.000182584	0.000199392	0.0002771	0.000225185	0.000197216	0.000226038	0.000325298	0.000395926	0.000481888	0.0767987	0.0770894	0.107133	0.0945041	0.0938269	0.0938269	0.105708	0.0934577	0.0938114
					72.6	0.751942	0.664801	1.33463	1.62441	0.927389	0.818066	0.429209	0.522312	0.403938	0.491289	0.0774986	0.098122	-1.52359e-10	1.43475e-10	8.82599e-12	-8.73762e-12	1.52746e-10	-1.43938e-10	-4.12074e-11	4.03446e-11	4.1331e-11	-4.04941e-11	-6.6093e-14	7.87651e-14	0.000224677	0.000223067	0.000182584	0.000199392	0.0002771	0.000225185	0.000197216	0.000226038	0.000325298	0.000395926	0.000481888	0.0767987	0.0770894	0.107133	0.0945041	0.0938269	0.0938269	0.105708	0.0934577	0.0938114
					72.7	0.751942	0.664801	1.33463	1.62441	0.927389	0.818066	0.429209	0.522312	0.403938	0.491289	0.0774986	0.098122	-1.47841e-10	1.3922e-10	8.56396e-12	-8.47845e-12	1.48216e-10	-1.39669e-10	-3.9985e-11	3.91481e-11	4.01057e-11	-3.92932e-11	-6.41188e-14	7.64892e-14	0.000224677	0.000223067	0.000182584	0.000199392	0.0002771	0.000225185	0.000197216	0.000226038	0.000325298	0.000395926	0.000481888	0.0767987	0.0770894	0.107133	0.0945041	0.0938269	0.0938269	0.105708	0.0934577	0.0938114
					72.8	0.751942	0.664801	1.33463	1.62441	0.927389	0.818066	0.429209	0.522312	0.403938	0.491289	0.0774986	0.098122	-1.43456e-10	1.35092e-10	8.31013e-12	-8.2271e-12	1.43821e-10	-1.35527e-10	-3.87994e-11	3.79873e-11	3.89161e-11	-3.81281e-11	-6.22644e-14	7.41802e-14	0.000224677	0.000223067	0.000182584	0.000199392	0.0002771	0.000225185	0.000197216	0.000226038	0.000325298	0.000395926	0.000481888	0.0767987	0.0770894	0.107133	0.0945041	0.0938269	0.0938269	0.105708	0.0934577	0.0938114
					72.9	0.751942	0.664801	1.33463	1.62441	0.927389	0.818066	0.429209	0.522312	0.403938	0.491289	0.0774986	0.098122	-1.39202e-10	1.31085e-10	8.06371e-12	-7.98289e-12	1.39556e-10	-1.31508e-10	-3.76487e-11	3.68607e-11	3.7762e-11	-3.6997e-11	-6.03146e-14	7.20535e-14	0.000224677	0.000223067	0.000182584	0.000199392	0.0002771	0.000225185	0.000197216	0.000226038	0.000325298	0.000395926	0.000481888	0.0767987	0.0770894	0.107133	0.0945041	0.0938269	0.0938269	0.105708	0.0934577	0.0938114
					73	0.751942	0.664801	1.33463	1.62441	0.927389	0.818066	0.429209	0.522312	0.403938	0.491289	0.0774986	0.098122	-1.35074e-10	1.27198e-10	7.82455e-12	-7.74635e-12	1.35417e-10	-1.27608e-10	-3.65322e-11	3.57676e-11	3.66423e-11	-3.59001e-11	-5.86545e-14	6.97931e-14	0.000224677	0.000223067	0.000182584	0.000199392	0.0002771	0.000225185	0.000197216	0.000226038	0.000325298	0.000395926	0.000481888	0.0767987	0.0770894	0.107133	0.0945041	0.0938269	0.0938269	0.105708	0.0934577	0.0938114
					73.1	0.751942	0.664801	1.33463	1.62441	0.927389	0.818066	0.429209	0.522312	0.403938	0.491289	0.0774986	0.098122	-1.31068e-10	1.23426e-10	7.59257e-12	-7.51649e-12	1.31401e-10	-1.23824e-10	-3.54488e-11	3.4707e-11	3.55556e-11	-3.48356e-11	-5.68313e-14	6.77444e-14	0.000224677	0.000223067	0.000182584	0.000199392	0.0002771	0.000225185	0.000197216	0.000226038	0.000325298	0.000395926	0.000481888	0.0767987	0.0770894	0.107133	0.0945041	0.0938269	0.0938269	0.105708	0.0934577	0.0938114
					73.2	0.751942	0.664801	1.33463	1.62441	0.927389	0.818066	0.429209	0.522312	0.403938	0.491289	0.0774986	0.098122	-1.27181e-10	1.19765e-10	7.36731e-12	-7.2939e-12	1.27504e-10	-1.20152e-10	-3.43978e-11	3.36773e-11	3.45011e-11	-3.38024e-11	-5.51243e-14	6.57616e-14	0.000224677	0.000223067	0.000182584	0.000199392	0.0002771	0.000225185	0.000197216	0.000226038	0.000325298	0.000395926	0.000481888	0.0767987	0.0770894	0.107133	0.0945041	0.0938269	0.0938269	0.105708	0.0934577	0.0938114
					73.3	0.751942	0.664801	1.33463	1.62441	0.927389	0.818066	0.429209	0.522312	0.403938	0.491289	0.0774986	0.098122	-1.23409e-10	1.16214e-10	7.14904e-12	-7.07727e-12	1.23723e-10	-1.16588e-10	-3.33775e-11	3.26787e-11	3.34779e-11	-3.28003e-11	-5.35162e-14	6.38465e-14	0.000224677	0.000223067	0.000182584	0.000199392	0.0002771	0.000225185	0.000197216	0.000226038	0.000325298	0.000395926	0.000481888	0.0767987	0.0770894	0.107133	0.0945041	0.0938269	0.0938269	0.105708	0.0934577	0.0938114
					73.4	0.751942	0.664801	1.33463	1.62441	0.927389	0.818066	0.429209	0.522312	0.403938	0.491289	0.0774986	0.098122	-1.19749e-10	1.12767e-10	6.93691e-12	-6.86737e-12	1.20054e-10	-1.13131e-10	-3.23879e-11	3.17097e-11	3.24852e-11	-3.18272e-11	-5.17815e-14	6.18325e-14	0.000224677	0.000223067	0.000182584	0.000199392	0.0002771	0.000225185	0.000197216	0.000226038	0.000325298	0.000395926	0.000481888	0.0767987	0.0770894	0.107133	0.0945041	0.0938269	0.0938269	0.105708	0.0934577	0.0938114
					73.5	0.751942	0.664801	1.33463	1.62441	0.927389	0.818066	0.429209	0.522312	0.403938	0.491289	0.0774986	0.098122	-1.16198e-10	1.09423e-10	6.73134e-12	-6.66366e-12	1.16494e-10	-1.09776e-10	-3.14274e-11	3.07691e-11	3.15218e-11	-3.08833e-11	-5.03955e-14	6.02296e-14	0.000224677	0.000223067	0.000182584	0.000199392	0.0002771	0.000225185	0.000197216	0.000226038	0.000325298	0.000395926	0.000481888	0.0767987	0.0770894	0.107133	0.0945041	0.0938269	0.0938269	0.105708	0.0934577	0.0938114
					73.6	0.751942	0.664801	1.33463	1.62441	0.927389	0.818066	0.429209	0.522312	0.403938	0.491289	0.0774986	0.098122	-1.12752e-10	1.06178e-10	6.53159e-12	-6.46611e-12	1.13039e-10	-1.0652e-10	-3.0495e-11	2.98569e-11	3.05868e-11	-2.99674e-11	-4.88082e-14	5.82659e-14	0.000224677	0.000223067	0.000182584	0.000199392	0.0002771	0.000225185	0.000197216	0.000226038	0.000325298	0.000395926	0.000481888	0.0767987	0.0770894	0.107133	0.0945041	0.0938269	0.0938269	0.105708	0.0934577	0.0938114
					73.7	0.751942	0.664801	1.33463	1.62441	0.927389	0.818066	0.429209	0.522312	0.403938	0.491289	0.0774986	0.098122	-1.09409e-10	1.03029e-10	6.33785e-12	-6.27433e-12	1.09687e-10	-1.03361e-10	-2.95909e-11	2.89712e-11	2.96799e-11	-2.90788e-11	-4.7469e-14	5.65936e-14	0.000224677	0.000223067	0.000182584	0.000199392	0.0002771	0.000225185	0.000197216	0.000226038	0.000325298	0.000395926	0.000481888	0.0767987	0.0770894	0.107133	0.0945041	0.0938269	0.0938269	0.105708	0.0934577	0.0938114
					73.8	0.751942	0.664801	1.33463	1.62441	0.927389	0.818066	0.429209	0.522312	0.403938	0.491289	0.0774986	0.098122	-1.06164e-10	9.99738e-11	6.14998e-12	-6.08834e-12	1.06434e-10	-1.00296e-10	-2.87133e-11	2.81121e-11	2.87996e-11	-2.82163e-11	-4.60326e-14	5.48936e-14	0.000224677	0.000223067	0.000182584	0.000199392	0.0002771	0.000225185	0.000197216	0.000226038	0.000325298	0.000395926	0.000481888	0.0767987	0.0770894	0.107133	0.0945041	0.0938269	0.0938269	0.105708	0.0934577	0.0938114
					73.9	0.751942	0.664801	1.33463	1.62441	0.927389	0.818066	0.429209	0.522312	0.403938	0.491289	0.0774986	0.098122	-1.03016e-10	9.70089e-11	5.96732e-12	-5.90787e-12	1.03277e-10	-9.73218e-11	-2.78619e-11	2.72788e-11	2.79455e-11	-2.73797e-11	-4.46483e-14	5.32525e-14	0.000224677	0.000223067	0.000182584	0.000199392	0.0002771	0.000225185	0.000197216	0.000226038	0.000325298	0.000395926	0.000481888	0.0767987	0.0770894	0.107133	0.0945041	0.0938269	0.0938269	0.105708	0.0934577	0.0938114
					74	0.751942	0.664801	1.33463	1.62441	0.927389	0.818066	0.429209	0.522312	0.403938	0.491289	0.0774986	0.098122	-9.99606e-11	9.4132e-11	5.79074e-12	-5.73287e-12	1.00215e-10	-9.44357e-11	-2.70356e-11	2.64695e-11	2.71168e-11	-2.65674e-11	-4.32814e-14	5.17242e-14	0.000224677	0.000223067	0.000182584	0.000199392	0.0002771	0.000225185	0.000197216	0.000226038	0.000325298	0.000395926	0.000481888	0.0767987	0.0770894	0.107133	0.0945041	0.0938269	0.0938269	0.105708	0.0934577	0.0938114
					74.1	0.751942	0.664801	1.33463	1.62441	0.927389	0.818066	0.429209	0.522312	0.403938	0.491289	0.0774986	0.098122	-9.69963e-11	9.13404e-11	5.61882e-12	-5.56254e-12	9.72427e-11	-9.16351e-11	-2.62337e-11	2.56843e-11	2.63128e-11	-2.57799e-11	-4.20896e-14	5.02411e-14	0.000224677	0.000223067	0.000182584	0.000199392	0.0002771	0.000225185	0.000197216	0.000226038	0.000325298	0.000395926	0.000481888	0.0767987	0.0770894	0.107133	0.0945041	0.0938269	0.0938269	0.105708	0.0934577	0.0938114
					74.2	0.751942	0.664801	1.33463	1.62441	0.927389	0.818066	0.429209	0.522312	0.403938	0.491289	0.0774986	0.098122	-9.41198e-11	8.86317e-11	5.45226e-12	-5.39761e-12	9.4359e-11	-8.89175e-11	-2.54556e-11	2.49228e-11	2.55322e-11	-2.50151e-11	-4.08423e-14	4.86833e-14	0.000224677	0.000223067	0.000182584	0.000199392	0.0002771	0.000225185	0.000197216	0.000226038	0.000325298	0.000395926	0.000481888	0.0767987	0.0770894	0.107133	0.0945041	0.0938269	0.0938269	0.105708	0.0934577	0.0938114
					74.3	0.751942	0.664801	1.33463	1.62441	0.927389	0.818066	0.429209	0.522312	0.403938	0.491289	0.0774986	0.098122	-9.13284e-11	8.60032e-11	5.2906e-12	-5.23762e-12	9.15604e-11	-8.62807e-11	-2.47008e-11	2.41837e-11	2.47751e-11	-2.42733e-11	-3.95847e-14	4.7181e-14	0.000224677	0.000223067	0.000182584	0.000199392	0.0002771	0.000225185	0.000197216	0.000226038	0.000325298	0.000395926	0.000481888	0.0767987	0.0770894	0.107133	0.0945041	0.0938269	0.0938269	0.105708	0.0934577	0.0938114
					74.4	0.751942	0.664801	1.33463	1.62441	0.927389	0.818066	0.429209	0.522312	0.403938	0.491289	0.0774986	0.098122	-8.86201e-11	8.34527e-11	5.13376e-12	-5.08227e-12	8.88453e-11	-8.37218e-11	-2.39685e-11	2.34664e-11	2.40405e-11	-2.35536e-11	-3.84432e-14	4.59129e-14	0.000224677	0.000223067	0.000182584	0.000199392	0.0002771	0.000225185	0.000197216	0.000226038	0.000325298	0.000395926	0.000481888	0.0767987	0.0770894	0.107133	0.0945041	0.0938269	0.0938269	0.105708	0.0934577	0.0938114
					74.5	0.751942	0.664801	1.33463	1.62441	0.927389	0.818066	0.429209	0.522312	0.403938	0.491289	0.0774986	0.098122	-8.5992e-11	8.09779e-11	4.9814e-12	-4.93146e-12	8.62105e-11	-8.1239e-11	-2.32576e-11	2.27702e-11	2.33274e-11	-2.28552e-11	-3.73018e-14	4.43742e-14	0.000224677	0.000223067	0.000182584	0.000199392	0.0002771	0.000225185	0.000197216	0.000226038	0.000325298	0.000395926	0.000481888	0.0767987	0.0770894	0.107133	0.0945041	0.0938269	0.0938269	0.105708	0.0934577	0.0938114
					74.6	0.751942	0.664801	1.33463	1.62441	0.927389	0.818066	0.429209	0.522312	0.403938	0.491289	0.0774986	0.098122	-8.34418e-11	7.85765e-11	4.83346e-12	-4.78531e-12	8.36538e-11	-7.88298e-11	-2.25678e-11	2.20954e-11	2.26356e-11	-2.21773e-11	-3.60961e-14	4.32206e-14	0.000224677	0.000223067	0.000182584	0.000199392	0.0002771	0.000225185	0.000197216	0.000226038	0.000325298	0.000395926	0.000481888	0.0767987	0.0770894	0.107133	0.0945041	0.0938269	0.0938269	0.105708	0.0934577	0.0938114
					74.7	0.751942	0.664801	1.33463	1.62441	0.927389	0.818066	0.429209	0.522312	0.403938	0.491289	0.0774986	0.098122	-8.09672e-11	7.62462e-11	4.69021e-12	-4.64324e-12	8.11729e-11	-7.6492e-11	-2.18982e-11	2.14401e-11	2.19644e-11	-2.15196e-11	-3.51073e-14	4.19473e-14	0.000224677	0.000223067	0.000182584	0.000199392	0.0002771	0.000225185	0.000197216	0.000226038	0.000325298	0.000395926	0.000481888	0.0767987	0.0770894	0.107133	0.0945041	0.0938269	0.0938269	0.105708	0.0934577	0.0938114
					74.8	0.751942	0.664801	1.33463	1.62441	0.927389	0.818066	0.429209	0.522312	0.403938	0.491289	0.0774986	0.098122	-7.8566e-11	7.3985e-11	4.55135e-12	-4.5056e-12	7.87656e-11	-7.42235e-11	-2.12491e-11	2.08043e-11	2.13128e-11	-2.08816e-11	-3.39555e-14	4.07504e-14	0.000224677	0.000223067	0.000182584	0.000199392	0.0002771	0.000225185	0.000197216	0.000226038	0.000325298	0.000395926	0.000481888	0.0767987	0.0770894	0.107133	0.0945041	0.0938269	0.0938269	0.105708	0.0934577	0.0938114
					74.9	0.751942	0.664801	1.33463	1.62441	0.927389	0.818066	0.429209	0.522312	0.403938	0.491289	0.0774986	0.098122	-7.62361e-11	7.1791e-11	4.41622e-12	-4.37229e-12	7.64298e-11	-7.20223e-11	-2.06189e-11	2.01874e-11	2.0681e-11	-2.02622e-11	-3.30465e-14	3.9458e-14	0.000224677	0.000223067	0.000182584	0.000199392	0.0002771	0.000225185	0.000197216	0.000226038	0.000325298	0.000395926	0.000481888	0.0767987	0.0770894	0.107133	0.0945041	0.0938269	0.0938269	0.105708	0.0934577	0.0938114
					75	0.751942	0.664801	1.33463	1.62441	0.927389	0.818066	0.429209	0.522312	0.403938	0.491289	0.0774986	0.098122	-7.39752e-11	6.96619e-11	4.28534e-12	-4.24251e-12	7.41633e-11	-6.98865e-11	-2.00074e-11	1.95886e-11	2.00676e-11	-1.96613e-11	-3.20109e-14	3.82437e-14	0.000224677	0.000223067	0.000182584	0.000199392	0.0002771	0.000225185	0.000197216	0.000226038	0.000325298	0.000395926	0.000481888	0.0767987	0.0770894	0.107133	0.0945041	0.0938269	0.0938269	0.105708	0.0934577	0.0938114
					75.1	0.751942	0.664801	1.33463	1.62441	0.927389	0.818066	0.429209	0.522312	0.403938	0.491289	0.0774986	0.098122	-7.17814e-11	6.75961e-11	4.15813e-12	-4.11646e-12	7.19638e-11	-6.78141e-11	-1.9414e-11	1.90074e-11	1.94722e-11	-1.9078e-11	-3.1081e-14	3.70034e-14	0.000224677	0.000223067	0.000182584	0.000199392	0.0002771	0.000225185	0.000197216	0.000226038	0.000325298	0.000395926	0.000481888	0.0767987	0.0770894	0.107133	0.0945041	0.0938269	0.0938269	0.105708	0.0934577	0.0938114
					75.2	0.751942	0.664801	1.33463	1.62441	0.927389	0.818066	0.429209	0.522312	0.403938	0.491289	0.0774986	0.098122	-6.96527e-11	6.55914e-11	4.03481e-12	-3.9946e-12	6.98296e-11	-6.5803e-11	-1.88384e-11	1.84443e-11	1.88949e-11	-1.85122e-11	-3.01963e-14	3.58776e-14	0.000224677	0.000223067	0.000182584	0.000199392	0.0002771	0.000225185	0.000197216	0.000226038	0.000325298	0.000395926	0.000481888	0.0767987	0.0770894	0.107133	0.0945041	0.0938269	0.0938269	0.105708	0.0934577	0.0938114
					75.3	0.751942	0.664801	1.33463	1.62441	0.927389	0.818066	0.429209	0.522312	0.403938	0.491289	0.0774986	0.098122	-6.7587e-11	6.36462e-11	3.91572e-12	-3.87596e-12	6.77588e-11	-6.38515e-11	-1.828e-11	1.78973e-11	1.83348e-11	-1.79635e-11	-2.93116e-14	3.49946e-14	0.000224677	0.000223067	0.000182584	0.000199392	0.0002771	0.000225185	0.000197216	0.000226038	0.000325298	0.000395926	0.000481888	0.0767987	0.0770894	0.107133	0.0945041	0.0938269	0.0938269	0.105708	0.0934577	0.0938114
					75.4	0.751942	0.664801	1.33463	1.62441	0.927389	0.818066	0.429209	0.522312	0.403938	0.491289	0.0774986	0.098122	-6.55827e-11	6.17587e-11	3.79909e-12	-3.76107e-12	6.57493e-11	-6.19579e-11	-1.77377e-11	1.73665e-11	1.77911e-11	-1.74305e-11	-2.83593e-14	3.39243e-14	0.000224677	0.000223067	0.000182584	0.000199392	0.0002771	0.000225185	0.000197216	0.000226038	0.000325298	0.000395926	0.000481888	0.0767987	0.0770894	0.107133	0.0945041	0.0938269	0.0938269	0.105708	0.0934577	0.0938114
					75.5	0.751942	0.664801	1.33463	1.62441	0.927389	0.818066	0.429209	0.522312	0.403938	0.491289	0.0774986	0.098122	-6.36378e-11	5.99273e-11	3.68644e-12	-3.64961e-12	6.37993e-11	-6.01205e-11	-1.72117e-11	1.68518e-11	1.72634e-11	-1.69136e-11	-2.75561e-14	3.29684e-14	0.000224677	0.000223067	0.000182584	0.000199392	0.0002771	0.000225185	0.000197216	0.000226038	0.000325298	0.000395926	0.000481888	0.0767987	0.0770894	0.107133	0.0945041	0.0938269	0.0938269	0.105708	0.0934577	0.0938114
					75.6	0.751942	0.664801	1.33463	1.62441	0.927389	0.818066	0.429209	0.522312	0.403938	0.491289	0.0774986	0.098122	-6.17507e-11	5.81501e-11	3.57715e-12	-3.54126e-12	6.19075e-11	-5.83375e-11	-1.67011e-11	1.63514e-11	1.67513e-11	-1.64122e-11	-2.68622e-14	3.19935e-14	0.000224677	0.000223067	0.000182584	0.000199392	0.0002771	0.000225185	0.000197216	0.000226038	0.000325298	0.000395926	0.000481888	0.0767987	0.0770894	0.107133	0.0945041	0.0938269	0.0938269	0.105708	0.0934577	0.0938114
					75.7	0.751942	0.664801	1.33463	1.62441	0.927389	0.818066	0.429209	0.522312	0.403938	0.491289	0.0774986	0.098122	-5.99192e-11	5.64256e-11	3.47104e-12	-3.43617e-12	6.00715e-11	-5.66076e-11	-1.62059e-11	1.58668e-11	1.62544e-11	-1.59252e-11	-2.5896e-14	3.09492e-14	0.000224677	0.000223067	0.000182584	0.000199392	0.0002771	0.000225185	0.000197216	0.000226038	0.000325298	0.000395926	0.000481888	0.0767987	0.0770894	0.107133	0.0945041	0.0938269	0.0938269	0.105708	0.0934577	0.0938114
					75.8	0.751942	0.664801	1.33463	1.62441	0.927389	0.818066	0.429209	0.522312	0.403938	0.491289	0.0774986	0.098122	-5.81423e-11	5.47521e-11	3.36826e-12	-3.33404e-12	5.829e-11	-5.49288e-11	-1.57253e-11	1.53962e-11	1.57725e-11	-1.54533e-11	-2.51726e-14	3.01408e-14	0.000224677	0.000223067	0.000182584	0.000199392	0.0002771	0.000225185	0.000197216	0.000226038	0.000325298	0.000395926	0.000481888	0.0767987	0.0770894	0.107133	0.0945041	0.0938269	0.0938269	0.105708	0.0934577	0.0938114
					75.9	0.751942	0.664801	1.33463	1.62441	0.927389	0.818066	0.429209	0.522312	0.403938	0.491289	0.0774986	0.098122	-5.64181e-11	5.31284e-11	3.2683e-12	-3.23543e-12	5.65615e-11	-5.32998e-11	-1.5259e-11	1.49395e-11	1.5305e-11	-1.49949e-11	-2.43833e-14	2.93533e-14	0.000224677	0.000223067	0.000182584	0.000199392	0.0002771	0.000225185	0.000197216	0.000226038	0.000325298	0.000395926	0.000481888	0.0767987	0.0770894	0.107133	0.0945041	0.0938269	0.0938269	0.105708	0.0934577	0.0938114
					76	0.751942	0.664801	1.33463	1.62441	0.927389	0.818066	0.429209	0.522312	0.403938	0.491289	0.0774986	0.098122	-5.4745e-11	5.15529e-11	3.17134e-12	-3.13945e-12	5.48841e-11	-5.17191e-11	-1.48066e-11	1.44965e-11	1.48509e-11	-1.45503e-11	-2.36408e-14	2.83107e-14	0.000224677	0.000223067	0.000182584	0.000199392	0.0002771	0.000225185	0.000197216	0.000226038	0.000325298	0.000395926	0.000481888	0.0767987	0.0770894	0.107133	0.0945041	0.0938269	0.0938269	0.105708	0.0934577	0.0938114
					76.1	0.751942	0.664801	1.33463	1.62441	0.927389	0.818066	0.429209	0.522312	0.403938	0.491289	0.0774986	0.098122	-5.31216e-11	5.0024e-11	3.0771e-12	-3.04624e-12	5.32564e-11	-5.01853e-11	-1.4367e-11	1.40667e-11	1.44105e-11	-1.41189e-11	-2.30111e-14	2.75838e-14	0.000224677	0.000223067	0.000182584	0.000199392	0.0002771	0.000225185	0.000197216	0.000226038	0.000325298	0.000395926	0.000481888	0.0767987	0.0770894	0.107133	0.0945041	0.0938269	0.0938269	0.105708	0.0934577	0.0938114
					76.2	0.751942	0.664801	1.33463	1.62441	0.927389	0.818066	0.429209	0.522312	0.403938	0.491289	0.0774986	0.098122	-5.1546e-11	4.85404e-11	2.98606e-12	-2.95619e-12	5.16769e-11	-4.86971e-11	-1.39413e-11	1.36495e-11	1.3983e-11	-1.37e-11	-2.2345e-14	2.65586e-14	0.000224677	0.000223067	0.000182584	0.000199392	0.0002771	0.000225185	0.000197216	0.000226038	0.000325298	0.000395926	0.000481888	0.0767987	0.0770894	0.107133	0.0945041	0.0938269	0.0938269	0.105708	0.0934577	0.0938114
					76.3	0.751942	0.664801	1.33463	1.62441	0.927389	0.818066	0.429209	0.522312	0.403938	0.491289	0.0774986	0.098122	-5.00174e-11	4.71009e-11	2.89758e-12	-2.86834e-12	5.01444e-11	-4.72529e-11	-1.35277e-11	1.32447e-11	1.35684e-11	-1.32936e-11	-2.15643e-14	2.58092e-14	0.000224677	0.000223067	0.000182584	0.000199392	0.0002771	0.000225185	0.000197216	0.000226038	0.000325298	0.000395926	0.000481888	0.0767987	0.0770894	0.107133	0.0945041	0.0938269	0.0938269	0.105708	0.0934577	0.0938114
					76.4	0.751942	0.664801	1.33463	1.62441	0.927389	0.818066	0.429209	0.522312	0.403938	0.491289	0.0774986	0.098122	-4.85341e-11	4.57041e-11	2.81144e-12	-2.78301e-12	4.86574e-11	-4.58517e-11	-1.31269e-11	1.28517e-11	1.31663e-11	-1.28993e-11	-2.10231e-14	2.51223e-14	0.000224677	0.000223067	0.000182584	0.000199392	0.0002771	0.000225185	0.000197216	0.000226038	0.000325298	0.000395926	0.000481888	0.0767987	0.0770894	0.107133	0.0945041	0.0938269	0.0938269	0.105708	0.0934577	0.0938114
					76.5	0.751942	0.664801	1.33463	1.62441	0.927389	0.818066	0.429209	0.522312	0.403938	0.491289	0.0774986	0.098122	-4.70947e-11	4.43486e-11	2.72815e-12	-2.7008e-12	4.72144e-11	-4.44918e-11	-1.27374e-11	1.24708e-11	1.27761e-11	-1.25168e-11	-2.05044e-14	2.4385e-14	0.000224677	0.000223067	0.000182584	0.000199392	0.0002771	0.000225185	0.000197216	0.000226038	0.000325298	0.000395926	0.000481888	0.0767987	0.0770894	0.107133	0.0945041	0.0938269	0.0938269	0.105708	0.0934577	0.0938114
					76.6	0.751942	0.664801	1.33463	1.62441	0.927389	0.818066	0.429209	0.522312	0.403938	0.491289	0.0774986	0.098122	-4.56981e-11	4.30335e-11	2.64712e-12	-2.62076e-12	4.58143e-11	-4.31723e-11	-1.23598e-11	1.2101e-11	1.23969e-11	-1.21458e-11	-1.98019e-14	2.37241e-14	0.000224677	0.000223067	0.000182584	0.000199392	0.0002771	0.000225185	0.000197216	0.000226038	0.000325298	0.000395926	0.000481888	0.0767987	0.0770894	0.107133	0.0945041	0.0938269	0.0938269	0.105708	0.0934577	0.0938114
					76.7	0.751942	0.664801	1.33463	1.62441	0.927389	0.818066	0.429209	0.522312	0.403938	0.491289	0.0774986	0.098122	-4.43429e-11	4.17573e-11	2.56872e-12	-2.5432e-12	4.44557e-11	-4.18921e-11	-1.19932e-11	1.17419e-11	1.20293e-11	-1.17855e-11	-1.92502e-14	2.29278e-14	0.000224677	0.000223067	0.000182584	0.000199392	0.0002771	0.000225185	0.000197216	0.000226038	0.000325298	0.000395926	0.000481888	0.0767987	0.0770894	0.107133	0.0945041	0.0938269	0.0938269	0.105708	0.0934577	0.0938114
					76.8	0.751942	0.664801	1.33463	1.62441	0.927389	0.818066	0.429209	0.522312	0.403938	0.491289	0.0774986	0.098122	-4.30279e-11	4.0519e-11	2.49253e-12	-2.46778e-12	4.31372e-11	-4.06497e-11	-1.16376e-11	1.13938e-11	1.16726e-11	-1.14357e-11	-1.87211e-14	2.23328e-14	0.000224677	0.000223067	0.000182584	0.000199392	0.0002771	0.000225185	0.000197216	0.000226038	0.000325298	0.000395926	0.000481888	0.0767987	0.0770894	0.107133	0.0945041	0.0938269	0.0938269	0.105708	0.0934577	0.0938114
					76.9	0.751942	0.664801	1.33463	1.62441	0.927389	0.818066	0.429209	0.522312	0.403938	0.491289	0.0774986	0.098122	-4.17519e-11	3.93174e-11	2.41861e-12	-2.39456e-12	4.18581e-11	-3.94441e-11	-1.12923e-11	1.10557e-11	1.13262e-11	-1.10971e-11	-1.80689e-14	2.15852e-14	0.000224677	0.000223067	0.000182584	0.000199392	0.0002771	0.000225185	0.000197216	0.000226038	0.000325298	0.000395926	0.000481888	0.0767987	0.0770894	0.107133	0.0945041	0.0938269	0.0938269	0.105708	0.0934577	0.0938114
					77	0.751942	0.664801	1.33463	1.62441	0.927389	0.818066	0.429209	0.522312	0.403938	0.491289	0.0774986	0.098122	-4.05136e-11	3.81514e-11	2.34706e-12	-2.32353e-12	4.06167e-11	-3.82745e-11	-1.09573e-11	1.07277e-11	1.09902e-11	-1.07677e-11	-1.74982e-14	2.1037e-14	0.000224677	0.000223067	0.000182584	0.000199392	0.0002771	0.000225185	0.000197216	0.000226038	0.000325298	0.000395926	0.000481888	0.0767987	0.0770894	0.107133	0.0945041	0.0938269	0.0938269	0.105708	0.0934577	0.0938114
					77.1	0.751942	0.664801	1.33463	1.62441	0.927389	0.818066	0.429209	0.522312	0.403938	0.491289	0.0774986	0.098122	-3.93122e-11	3.70199e-11	2.27755e-12	-2.25468e-12	3.94121e-11	-3.71394e-11	-1.06326e-11	1.04098e-11	1.06644e-11	-1.04481e-11	-1.69916e-14	2.03379e-14	0.000224677	0.000223067	0.000182584	0.000199392	0.0002771	0.000225185	0.000197216	0.000226038	0.000325298	0.000395926	0.000481888	0.0767987	0.0770894	0.107133	0.0945041	0.0938269	0.0938269	0.105708	0.0934577	0.0938114
					77.2	0.751942	0.664801	1.33463	1.62441	0.927389	0.818066	0.429209	0.522312	0.403938	0.491289	0.0774986	0.098122	-3.81463e-11	3.59221e-11	2.20982e-12	-2.18797e-12	3.82433e-11	-3.6038e-11	-1.03173e-11	1.01012e-11	1.0348e-11	-1.01383e-11	-1.65475e-14	1.96024e-14	0.000224677	0.000223067	0.000182584	0.000199392	0.0002771	0.000225185	0.000197216	0.000226038	0.000325298	0.000395926	0.000481888	0.0767987	0.0770894	0.107133	0.0945041	0.0938269	0.0938269	0.105708	0.0934577	0.0938114
					77.3	0.751942	0.664801	1.33463	1.62441	0.927389	0.818066	0.429209	0.522312	0.403938	0.491289	0.0774986	0.098122	-3.7015e-11	3.48568e-11	2.14433e-12	-2.12312e-12	3.71093e-11	-3.49691e-11	-1.00112e-11	9.80168e-12	1.00415e-11	-9.83772e-12	-1.61589e-14	1.91253e-14	0.000224677	0.000223067	0.000182584	0.000199392	0.0002771	0.000225185	0.000197216	0.000226038	0.000325298	0.000395926	0.000481888	0.0767987	0.0770894	0.107133	0.0945041	0.0938269	0.0938269	0.105708	0.0934577	0.0938114
					77.4	0.751942	0.664801	1.33463	1.62441	0.927389	0.818066	0.429209	0.522312	0.403938	0.491289	0.0774986	0.098122	-3.59174e-11	3.3823e-11	2.08083e-12	-2.05987e-12	3.60088e-11	-3.39322e-11	-9.71443e-12	9.51091e-12	9.74361e-12	-9.54609e-12	-1.56368e-14	1.84887e-14	0.000224677	0.000223067	0.000182584	0.000199392	0.0002771	0.000225185	0.000197216	0.000226038	0.000325298	0.000395926	0.000481888	0.0767987	0.0770894	0.107133	0.0945041	0.0938269	0.0938269	0.105708	0.0934577	0.0938114
					77.5	0.751942	0.664801	1.33463	1.62441	0.927389	0.818066	0.429209	0.522312	0.403938	0.491289	0.0774986	0.098122	-3.48524e-11	3.282e-11	2.019e-12	-1.99885e-12	3.49409e-11	-3.29259e-11	-9.4261e-12	9.22886e-12	9.45451e-12	-9.26316e-12	-1.51216e-14	1.81244e-14	0.000224677	0.000223067	0.000182584	0.000199392	0.0002771	0.000225185	0.000197216	0.000226038	0.000325298	0.000395926	0.000481888	0.0767987	0.0770894	0.107133	0.0945041	0.0938269	0.0938269	0.105708	0.0934577	0.0938114
					77.6	0.751942	0.664801	1.33463	1.62441	0.927389	0.818066	0.429209	0.522312	0.403938	0.491289	0.0774986	0.098122	-3.38188e-11	3.18468e-11	1.95907e-12	-1.93964e-12	3.39048e-11	-3.19495e-11	-9.14664e-12	8.95494e-12	9.17412e-12	-8.9879e-12	-1.46601e-14	1.74756e-14	0.000224677	0.000223067	0.000182584	0.000199392	0.0002771	0.000225185	0.000197216	0.000226038	0.000325298	0.000395926	0.000481888	0.0767987	0.0770894	0.107133	0.0945041	0.0938269	0.0938269	0.105708	0.0934577	0.0938114
					77.7	0.751942	0.664801	1.33463	1.62441	0.927389	0.818066	0.429209	0.522312	0.403938	0.491289	0.0774986	0.098122	-3.28158e-11	3.09023e-11	1.90099e-12	-1.88193e-12	3.28991e-11	-3.10019e-11	-8.8754e-12	8.68966e-12	8.90188e-12	-8.72198e-12	-1.41848e-14	1.69535e-14	0.000224677	0.000223067	0.000182584	0.000199392	0.0002771	0.000225185	0.000197216	0.000226038	0.000325298	0.000395926	0.000481888	0.0767987	0.0770894	0.107133	0.0945041	0.0938269	0.0938269	0.105708	0.0934577	0.0938114
					77.8	0.751942	0.664801	1.33463	1.62441	0.927389	0.818066	0.429209	0.522312	0.403938	0.491289	0.0774986	0.098122	-3.18426e-11	2.99858e-11	1.84464e-12	-1.8258e-12	3.19235e-11	-3.00826e-11	-8.61214e-12	8.43156e-12	8.63804e-12	-8.46324e-12	-1.38119e-14	1.6518e-14	0.000224677	0.000223067	0.000182584	0.000199392	0.0002771	0.000225185	0.000197216	0.000226038	0.000325298	0.000395926	0.000481888	0.0767987	0.0770894	0.107133	0.0945041	0.0938269	0.0938269	0.105708	0.0934577	0.0938114
					77.9	0.751942	0.664801	1.33463	1.62441	0.927389	0.818066	0.429209	0.522312	0.403938	0.491289	0.0774986	0.098122	-3.08982e-11	2.90966e-11	1.78986e-12	-1.77197e-12	3.09767e-11	-2.91904e-11	-8.3568e-12	8.18206e-12	8.38194e-12	-8.21226e-12	-1.33313e-14	1.59404e-14	0.000224677	0.000223067	0.000182584	0.000199392	0.0002771	0.000225185	0.000197216	0.000226038	0.000325298	0.000395926	0.000481888	0.0767987	0.0770894	0.107133	0.0945041	0.0938269	0.0938269	0.105708	0.0934577	0.0938114
					78	0.751942	0.664801	1.33463	1.62441	0.927389	0.818066	0.429209	0.522312	0.403938	0.491289	0.0774986	0.098122	-2.9982e-11	2.82337e-11	1.73685e-12	-1.71929e-12	3.00581e-11	-2.83248e-11	-8.10891e-12	7.93953e-12	8.13339e-12	-7.96863e-12	-1.29341e-14	1.56802e-14	0.000224677	0.000223067	0.000182584	0.000199392	0.0002771	0.000225185	0.000197216	0.000226038	0.000325298	0.000395926	0.000481888	0.0767987	0.0770894	0.107133	0.0945041	0.0938269	0.0938269	0.105708	0.0934577	0.0938114
					78.1	0.751942	0.664801	1.33463	1.62441	0.927389	0.818066	0.429209	0.522312	0.403938	0.491289	0.0774986	0.098122	-2.90929e-11	2.73963e-11	1.68551e-12	-1.66862e-12	2.91668e-11	-2.74847e-11	-7.86851e-12	7.70385e-12	7.89214e-12	-7.73238e-12	-1.25559e-14	1.4988e-14	0.000224677	0.000223067	0.000182584	0.000199392	0.0002771	0.000225185	0.000197216	0.000226038	0.000325298	0.000395926	0.000481888	0.0767987	0.0770894	0.107133	0.0945041	0.0938269	0.0938269	0.105708	0.0934577	0.0938114
					78.2	0.751942	0.664801	1.33463	1.62441	0.927389	0.818066	0.429209	0.522312	0.403938	0.491289	0.0774986	0.098122	-2.823e-11	2.65839e-11	1.63547e-12	-1.61894e-12	2.83018e-11	-2.66696e-11	-7.63474e-12	7.4751e-12	7.65807e-12	-7.50298e-12	-1.23027e-14	1.46168e-14	0.000224677	0.000223067	0.000182584	0.000199392	0.0002771	0.000225185	0.000197216	0.000226038	0.000325298	0.000395926	0.000481888	0.0767987	0.0770894	0.107133	0.0945041	0.0938269	0.0938269	0.105708	0.0934577	0.0938114
					78.3	0.751942	0.664801	1.33463	1.62441	0.927389	0.818066	0.429209	0.522312	0.403938	0.491289	0.0774986	0.098122	-2.73929e-11	2.57955e-11	1.58679e-12	-1.57097e-12	2.74625e-11	-2.58787e-11	-7.40897e-12	7.25349e-12	7.43099e-12	-7.28061e-12	-1.18724e-14	1.41727e-14	0.000224677	0.000223067	0.000182584	0.000199392	0.0002771	0.000225185	0.000197216	0.000226038	0.000325298	0.000395926	0.000481888	0.0767987	0.0770894	0.107133	0.0945041	0.0938269	0.0938269	0.105708	0.0934577	0.0938114
					78.4	0.751942	0.664801	1.33463	1.62441	0.927389	0.818066	0.429209	0.522312	0.403938	0.491289	0.0774986	0.098122	-2.65805e-11	2.50306e-11	1.53991e-12	-1.52452e-12	2.6648e-11	-2.51113e-11	-7.18909e-12	7.03853e-12	7.21064e-12	-7.06448e-12	-1.15758e-14	1.36453e-14	0.000224677	0.000223067	0.000182584	0.000199392	0.0002771	0.000225185	0.000197216	0.000226038	0.000325298	0.000395926	0.000481888	0.0767987	0.0770894	0.107133	0.0945041	0.0938269	0.0938269	0.105708	0.0934577	0.0938114
					78.5	0.751942	0.664801	1.33463	1.62441	0.927389	0.818066	0.429209	0.522312	0.403938	0.491289	0.0774986	0.098122	-2.57923e-11	2.42882e-11	1.49397e-12	-1.47918e-12	2.58577e-11	-2.43665e-11	-6.97554e-12	6.82968e-12	6.99672e-12	-6.85538e-12	-1.12462e-14	1.33539e-14	0.000224677	0.000223067	0.000182584	0.000199392	0.0002771	0.000225185	0.000197216	0.000226038	0.000325298	0.000395926	0.000481888	0.0767987	0.0770894	0.107133	0.0945041	0.0938269	0.0938269	0.105708	0.0934577	0.0938114
					78.6	0.751942	0.664801	1.33463	1.62441	0.927389	0.818066	0.429209	0.522312	0.403938	0.491289	0.0774986	0.098122	-2.50273e-11	2.3568e-11	1.44985e-12	-1.43528e-12	2.50909e-11	-2.3644e-11	-6.76897e-12	6.62722e-12	6.78935e-12	-6.65175e-12	-1.079e-14	1.29879e-14	0.000224677	0.000223067	0.000182584	0.000199392	0.0002771	0.000225185	0.000197216	0.000226038	0.000325298	0.000395926	0.000481888	0.0767987	0.0770894	0.107133	0.0945041	0.0938269	0.0938269	0.105708	0.0934577	0.0938114
					78.7	0.751942	0.664801	1.33463	1.62441	0.927389	0.818066	0.429209	0.522312	0.403938	0.491289	0.0774986	0.098122	-2.42851e-11	2.2869e-11	1.40692e-12	-1.39275e-12	2.43469e-11	-2.29429e-11	-6.56811e-12	6.43064e-12	6.58806e-12	-6.45435e-12	-1.05662e-14	1.24987e-14	0.000224677	0.000223067	0.000182584	0.000199392	0.0002771	0.000225185	0.000197216	0.000226038	0.000325298	0.000395926	0.000481888	0.0767987	0.0770894	0.107133	0.0945041	0.0938269	0.0938269	0.105708	0.0934577	0.0938114
					78.8	0.751942	0.664801	1.33463	1.62441	0.927389	0.818066	0.429209	0.522312	0.403938	0.491289	0.0774986	0.098122	-2.35648e-11	2.21909e-11	1.3651e-12	-1.3516e-12	2.36247e-11	-2.22623e-11	-6.37333e-12	6.2401e-12	6.39264e-12	-6.26326e-12	-1.02505e-14	1.21656e-14	0.000224677	0.000223067	0.000182584	0.000199392	0.0002771	0.000225185	0.000197216	0.000226038	0.000325298	0.000395926	0.000481888	0.0767987	0.0770894	0.107133	0.0945041	0.0938269	0.0938269	0.105708	0.0934577	0.0938114
					78.9	0.751942	0.664801	1.33463	1.62441	0.927389	0.818066	0.429209	0.522312	0.403938	0.491289	0.0774986	0.098122	-2.2866e-11	2.15327e-11	1.32436e-12	-1.31146e-12	2.29243e-11	-2.16023e-11	-6.1844e-12	6.0547e-12	6.20312e-12	-6.07722e-12	-9.83068e-15	1.17597e-14	0.000224677	0.000223067	0.000182584	0.000199392	0.0002771	0.000225185	0.000197216	0.000226038	0.000325298	0.000395926	0.000481888	0.0767987	0.0770894	0.107133	0.0945041	0.0938269	0.0938269	0.105708	0.0934577	0.0938114
					79	0.751942	0.664801	1.33463	1.62441	0.927389	0.818066	0.429209	0.522312	0.403938	0.491289	0.0774986	0.098122	-2.2188e-11	2.08942e-11	1.28524e-12	-1.27236e-12	2.22445e-11	-2.09616e-11	-6.00104e-12	5.87503e-12	6.01873e-12	-5.89705e-12	-9.5722e-15	1.15116e-14	0.000224677	0.000223067	0.000182584	0.000199392	0.0002771	0.000225185	0.000197216	0.000226038	0.000325298	0.000395926	0.000481888	0.0767987	0.0770894	0.107133	0.0945041	0.0938269	0.0938269	0.105708	0.0934577	0.0938114
					79.1	0.751942	0.664801	1.33463	1.62441	0.927389	0.818066	0.429209	0.522312	0.403938	0.491289	0.0774986	0.098122	-2.153e-11	2.02744e-11	1.24711e-12	-1.23489e-12	2.15847e-11	-2.034e-11	-5.82303e-12	5.70098e-12	5.84055e-12	-5.72222e-12	-9.33628e-15	1.1156e-14	0.000224677	0.000223067	0.000182584	0.000199392	0.0002771	0.000225185	0.000197216	0.000226038	0.000325298	0.000395926	0.000481888	0.0767987	0.0770894	0.107133	0.0945041	0.0938269	0.0938269	0.105708	0.0934577	0.0938114
					79.2	0.751942	0.664801	1.33463	1.62441	0.927389	0.818066	0.429209	0.522312	0.403938	0.491289	0.0774986	0.098122	-2.08916e-11	1.96733e-11	1.21016e-12	-1.19819e-12	2.09446e-11	-1.97366e-11	-5.6502e-12	5.53198e-12	5.66734e-12	-5.55276e-12	-9.13852e-15	1.08056e-14	0.000224677	0.000223067	0.000182584	0.000199392	0.0002771	0.000225185	0.000197216	0.000226038	0.000325298	0.000395926	0.000481888	0.0767987	0.0770894	0.107133	0.0945041	0.0938269	0.0938269	0.105708	0.0934577	0.0938114
					79.3	0.751942	0.664801	1.33463	1.62441	0.927389	0.818066	0.429209	0.522312	0.403938	0.491289	0.0774986	0.098122	-2.0272e-11	1.90898e-11	1.17419e-12	-1.16228e-12	2.03235e-11	-1.91514e-11	-5.48282e-12	5.3679e-12	5.49937e-12	-5.38793e-12	-8.79852e-15	1.05992e-14	0.000224677	0.000223067	0.000182584	0.000199392	0.0002771	0.000225185	0.000197216	0.000226038	0.000325298	0.000395926	0.000481888	0.0767987	0.0770894	0.107133	0.0945041	0.0938269	0.0938269	0.105708	0.0934577	0.0938114
					79.4	0.751942	0.664801	1.33463	1.62441	0.927389	0.818066	0.429209	0.522312	0.403938	0.491289	0.0774986	0.098122	-1.96708e-11	1.85236e-11	1.13966e-12	-1.12808e-12	1.97208e-11	-1.85834e-11	-5.32014e-12	5.20885e-12	5.33614e-12	-5.22836e-12	-8.60423e-15	1.01256e-14	0.000224677	0.000223067	0.000182584	0.000199392	0.0002771	0.000225185	0.000197216	0.000226038	0.000325298	0.000395926	0.000481888	0.0767987	0.0770894	0.107133	0.0945041	0.0938269	0.0938269	0.105708	0.0934577	0.0938114
					79.5	0.751942	0.664801	1.33463	1.62441	0.927389	0.818066	0.429209	0.522312	0.403938	0.491289	0.0774986	0.098122	-1.90874e-11	1.79743e-11	1.10576e-12	-1.09457e-12	1.9136e-11	-1.80324e-11	-5.16234e-12	5.0538e-12	5.17782e-12	-5.07318e-12	-8.27984e-15	9.8966e-15	0.000224677	0.000223067	0.000182584	0.000199392	0.0002771	0.000225185	0.000197216	0.000226038	0.000325298	0.000395926	0.000481888	0.0767987	0.0770894	0.107133	0.0945041	0.0938269	0.0938269	0.105708	0.0934577	0.0938114
					79.6	0.751942	0.664801	1.33463	1.62441	0.927389	0.818066	0.429209	0.522312	0.403938	0.491289	0.0774986	0.098122	-1.85214e-11	1.74413e-11	1.07305e-12	-1.06226e-12	1.85685e-11	-1.74976e-11	-5.00916e-12	4.90439e-12	5.02438e-12	-4.92238e-12	-8.01616e-15	9.44037e-15	0.000224677	0.000223067	0.000182584	0.000199392	0.0002771	0.000225185	0.000197216	0.000226038	0.000325298	0.000395926	0.000481888	0.0767987	0.0770894	0.107133	0.0945041	0.0938269	0.0938269	0.105708	0.0934577	0.0938114
					79.7	0.751942	0.664801	1.33463	1.62441	0.927389	0.818066	0.429209	0.522312	0.403938	0.491289	0.0774986	0.098122	-1.79721e-11	1.6924e-11	1.04121e-12	-1.03073e-12	1.80177e-11	-1.69788e-11	-4.86065e-12	4.75907e-12	4.87533e-12	-4.77656e-12	-7.84442e-15	9.28597e-15	0.000224677	0.000223067	0.000182584	0.000199392	0.0002771	0.000225185	0.000197216	0.000226038	0.000325298	0.000395926	0.000481888	0.0767987	0.0770894	0.107133	0.0945041	0.0938269	0.0938269	0.105708	0.0934577	0.0938114
					79.8	0.751942	0.664801	1.33463	1.62441	0.927389	0.818066	0.429209	0.522312	0.403938	0.491289	0.0774986	0.098122	-1.74392e-11	1.64222e-11	1.01046e-12	-9.99978e-13	1.74834e-11	-1.64752e-11	-4.71661e-12	4.61792e-12	4.73078e-12	-4.63476e-12	-7.48533e-15	9.02577e-15	0.000224677	0.000223067	0.000182584	0.000199392	0.0002771	0.000225185	0.000197216	0.000226038	0.000325298	0.000395926	0.000481888	0.0767987	0.0770894	0.107133	0.0945041	0.0938269	0.0938269	0.105708	0.0934577	0.0938114
					79.9	0.751942	0.664801	1.33463	1.62441	0.927389	0.818066	0.429209	0.522312	0.403938	0.491289	0.0774986	0.098122	-1.69219e-11	1.59351e-11	9.80424e-13	-9.70529e-13	1.69648e-11	-1.59865e-11	-4.57669e-12	4.48106e-12	4.59055e-12	-4.49757e-12	-7.30319e-15	8.82801e-15	0.000224677	0.000223067	0.000182584	0.000199392	0.0002771	0.000225185	0.000197216	0.000226038	0.000325298	0.000395926	0.000481888	0.0767987	0.0770894	0.107133	0.0945041	0.0938269	0.0938269	0.105708	0.0934577	0.0938114
					80	0.751942	0.664801	1.33463	1.62441	0.927389	0.818066	0.429209	0.522312	0.403938	0.491289	0.0774986	0.098122	-1.64201e-11	1.54626e-11	9.5151e-13	-9.41455e-13	1.64618e-11	-1.55124e-11	-4.44094e-12	4.348e-12	4.45417e-12	-4.36425e-12	-7.08808e-15	8.45331e-15	0.000224677	0.000223067	0.000182584	0.000199392	0.0002771	0.000225185	0.000197216	0.000226038	0.000325298	0.000395926	0.000481888	0.0767987	0.0770894	0.107133	0.0945041	0.0938269	0.0938269	0.105708	0.0934577	0.0938114
					80.1	0.751942	0.664801	1.33463	1.62441	0.927389	0.818066	0.429209	0.522312	0.403938	0.491289	0.0774986	0.098122	-1.59331e-11	1.50041e-11	9.22963e-13	-9.13838e-13	1.59736e-11	-1.50524e-11	-4.30924e-12	4.21914e-12	4.32225e-12	-4.23487e-12	-6.9493e-15	8.20004e-15	0.000224677	0.000223067	0.000182584	0.000199392	0.0002771	0.000225185	0.000197216	0.000226038	0.000325298	0.000395926	0.000481888	0.0767987	0.0770894	0.107133	0.0945041	0.0938269	0.0938269	0.105708	0.0934577	0.0938114
					80.2	0.751942	0.664801	1.33463	1.62441	0.927389	0.818066	0.429209	0.522312	0.403938	0.491289	0.0774986	0.098122	-1.54605e-11	1.45591e-11	8.9545e-13	-8.86652e-13	1.54997e-11	-1.46061e-11	-4.18181e-12	4.09421e-12	4.1942e-12	-4.1089e-12	-6.65093e-15	7.92422e-15	0.000224677	0.000223067	0.000182584	0.000199392	0.0002771	0.000225185	0.000197216	0.000226038	0.000325298	0.000395926	0.000481888	0.0767987	0.0770894	0.107133	0.0945041	0.0938269	0.0938269	0.105708	0.0934577	0.0938114
					80.3	0.751942	0.664801	1.33463	1.62441	0.927389	0.818066	0.429209	0.522312	0.403938	0.491289	0.0774986	0.098122	-1.50021e-11	1.41273e-11	8.69131e-13	-8.60256e-13	1.50403e-11	-1.41729e-11	-4.05755e-12	3.97262e-12	4.06966e-12	-3.98733e-12	-6.46184e-15	7.76983e-15	0.000224677	0.000223067	0.000182584	0.000199392	0.0002771	0.000225185	0.000197216	0.000226038	0.000325298	0.000395926	0.000481888	0.0767987	0.0770894	0.107133	0.0945041	0.0938269	0.0938269	0.105708	0.0934577	0.0938114
					80.4	0.751942	0.664801	1.33463	1.62441	0.927389	0.818066	0.429209	0.522312	0.403938	0.491289	0.0774986	0.098122	-1.45572e-11	1.37084e-11	8.43103e-13	-8.35207e-13	1.45942e-11	-1.37525e-11	-3.9371e-12	3.85468e-12	3.949e-12	-3.86884e-12	-6.25021e-15	7.55125e-15	0.000224677	0.000223067	0.000182584	0.000199392	0.0002771	0.000225185	0.000197216	0.000226038	0.000325298	0.000395926	0.000481888	0.0767987	0.0770894	0.107133	0.0945041	0.0938269	0.0938269	0.105708	0.0934577	0.0938114
					80.5	0.751942	0.664801	1.33463	1.62441	0.927389	0.818066	0.429209	0.522312	0.403938	0.491289	0.0774986	0.098122	-1.41254e-11	1.33019e-11	8.18276e-13	-8.10241e-13	1.41614e-11	-1.33448e-11	-3.82048e-12	3.74064e-12	3.83182e-12	-3.75411e-12	-6.12878e-15	7.3639e-15	0.000224677	0.000223067	0.000182584	0.000199392	0.0002771	0.000225185	0.000197216	0.000226038	0.000325298	0.000395926	0.000481888	0.0767987	0.0770894	0.107133	0.0945041	0.0938269	0.0938269	0.105708	0.0934577	0.0938114
					80.6	0.751942	0.664801	1.33463	1.62441	0.927389	0.818066	0.429209	0.522312	0.403938	0.491289	0.0774986	0.098122	-1.37065e-11	1.29074e-11	7.93844e-13	-7.86246e-13	1.37415e-11	-1.2949e-11	-3.70707e-12	3.62933e-12	3.71806e-12	-3.64287e-12	-5.93102e-15	7.10022e-15	0.000224677	0.000223067	0.000182584	0.000199392	0.0002771	0.000225185	0.000197216	0.000226038	0.000325298	0.000395926	0.000481888	0.0767987	0.0770894	0.107133	0.0945041	0.0938269	0.0938269	0.105708	0.0934577	0.0938114
					80.7	0.751942	0.664801	1.33463	1.62441	0.927389	0.818066	0.429209	0.522312	0.403938	0.491289	0.0774986	0.098122	-1.33e-11	1.25247e-11	7.70523e-13	-7.62765e-13	1.33338e-11	-1.25649e-11	-3.59732e-12	3.52191e-12	3.60795e-12	-3.53477e-12	-5.69336e-15	6.87124e-15	0.000224677	0.000223067	0.000182584	0.000199392	0.0002771	0.000225185	0.000197216	0.000226038	0.000325298	0.000395926	0.000481888	0.0767987	0.0770894	0.107133	0.0945041	0.0938269	0.0938269	0.105708	0.0934577	0.0938114
					80.8	0.751942	0.664801	1.33463	1.62441	0.927389	0.818066	0.429209	0.522312	0.403938	0.491289	0.0774986	0.098122	-1.29057e-11	1.21532e-11	7.47701e-13	-7.40366e-13	1.29384e-11	-1.21923e-11	-3.49071e-12	3.41774e-12	3.50105e-12	-3.42998e-12	-5.62918e-15	6.6995e-15	0.000224677	0.000223067	0.000182584	0.000199392	0.0002771	0.000225185	0.000197216	0.000226038	0.000325298	0.000395926	0.000481888	0.0767987	0.0770894	0.107133	0.0945041	0.0938269	0.0938269	0.105708	0.0934577	0.0938114
					80.9	0.751942	0.664801	1.33463	1.62441	0.927389	0.818066	0.429209	0.522312	0.403938	0.491289	0.0774986	0.098122	-1.25229e-11	1.17928e-11	7.25434e-13	-7.18245e-13	1.25547e-11	-1.18307e-11	-3.38712e-12	3.31636e-12	3.39705e-12	-3.32838e-12	-5.35162e-15	6.46531e-15	0.000224677	0.000223067	0.000182584	0.000199392	0.0002771	0.000225185	0.000197216	0.000226038	0.000325298	0.000395926	0.000481888	0.0767987	0.0770894	0.107133	0.0945041	0.0938269	0.0938269	0.105708	0.0934577	0.0938114
					81	0.751942	0.664801	1.33463	1.62441	0.927389	0.818066	0.429209	0.522312	0.403938	0.491289	0.0774986	0.098122	-1.21515e-11	1.14431e-11	7.03673e-13	-6.97054e-13	1.21825e-11	-1.14798e-11	-3.28677e-12	3.21767e-12	3.29643e-12	-3.22964e-12	-5.2458e-15	6.22419e-15	0.000224677	0.000223067	0.000182584	0.000199392	0.0002771	0.000225185	0.000197216	0.000226038	0.000325298	0.000395926	0.000481888	0.0767987	0.0770894	0.107133	0.0945041	0.0938269	0.0938269	0.105708	0.0934577	0.0938114
					81.1	0.751942	0.664801	1.33463	1.62441	0.927389	0.818066	0.429209	0.522312	0.403938	0.491289	0.0774986	0.098122	-1.17912e-11	1.11037e-11	6.83051e-13	-6.76126e-13	1.18211e-11	-1.11394e-11	-3.1889e-12	3.12252e-12	3.19865e-12	-3.13393e-12	-5.13825e-15	6.00214e-15	0.000224677	0.000223067	0.000182584	0.000199392	0.0002771	0.000225185	0.000197216	0.000226038	0.000325298	0.000395926	0.000481888	0.0767987	0.0770894	0.107133	0.0945041	0.0938269	0.0938269	0.105708	0.0934577	0.0938114
					81.2	0.751942	0.664801	1.33463	1.62441	0.927389	0.818066	0.429209	0.522312	0.403938	0.491289	0.0774986	0.098122	-1.14415e-11	1.07745e-11	6.62685e-13	-6.56003e-13	1.14705e-11	-1.08091e-11	-3.09426e-12	3.02953e-12	3.10349e-12	-3.04092e-12	-4.99774e-15	6.01082e-15	0.000224677	0.000223067	0.000182584	0.000199392	0.0002771	0.000225185	0.000197216	0.000226038	0.000325298	0.000395926	0.000481888	0.0767987	0.0770894	0.107133	0.0945041	0.0938269	0.0938269	0.105708	0.0934577	0.0938114
					81.3	0.751942	0.664801	1.33463	1.62441	0.927389	0.818066	0.429209	0.522312	0.403938	0.491289	0.0774986	0.098122	-1.11021e-11	1.0455e-11	6.42812e-13	-6.36755e-13	1.11305e-11	-1.04886e-11	-3.00281e-12	2.9399e-12	3.01162e-12	-2.9508e-12	-4.78784e-15	5.74367e-15	0.000224677	0.000223067	0.000182584	0.000199392	0.0002771	0.000225185	0.000197216	0.000226038	0.000325298	0.000395926	0.000481888	0.0767987	0.0770894	0.107133	0.0945041	0.0938269	0.0938269	0.105708	0.0934577	0.0938114
					81.4	0.751942	0.664801	1.33463	1.62441	0.927389	0.818066	0.429209	0.522312	0.403938	0.491289	0.0774986	0.098122	-1.07728e-11	1.01447e-11	6.23938e-13	-6.17881e-13	1.08003e-11	-1.01776e-11	-2.91403e-12	2.85282e-12	2.92248e-12	-2.86312e-12	-4.59181e-15	5.60316e-15	0.000224677	0.000223067	0.000182584	0.000199392	0.0002771	0.000225185	0.000197216	0.000226038	0.000325298	0.000395926	0.000481888	0.0767987	0.0770894	0.107133	0.0945041	0.0938269	0.0938269	0.105708	0.0934577	0.0938114
					81.5	0.751942	0.664801	1.33463	1.62441	0.927389	0.818066	0.429209	0.522312	0.403938	0.491289	0.0774986	0.098122	-1.04534e-11	9.8439e-12	6.05516e-13	-5.99618e-13	1.04801e-11	-9.87575e-12	-2.82735e-12	2.76788e-12	2.8357e-12	-2.77812e-12	-4.50855e-15	5.45397e-15	0.000224677	0.000223067	0.000182584	0.000199392	0.0002771	0.000225185	0.000197216	0.000226038	0.000325298	0.000395926	0.000481888	0.0767987	0.0770894	0.107133	0.0945041	0.0938269	0.0938269	0.105708	0.0934577	0.0938114
					81.6	0.751942	0.664801	1.33463	1.62441	0.927389	0.818066	0.429209	0.522312	0.403938	0.491289	0.0774986	0.098122	-1.01434e-11	9.55209e-12	5.8744e-13	-5.81868e-13	1.01693e-11	-9.58287e-12	-2.74343e-12	2.68585e-12	2.75176e-12	-2.69569e-12	-4.43569e-15	5.27009e-15	0.000224677	0.000223067	0.000182584	0.000199392	0.0002771	0.000225185	0.000197216	0.000226038	0.000325298	0.000395926	0.000481888	0.0767987	0.0770894	0.107133	0.0945041	0.0938269	0.0938269	0.105708	0.0934577	0.0938114
					81.7	0.751942	0.664801	1.33463	1.62441	0.927389	0.818066	0.429209	0.522312	0.403938	0.491289	0.0774986	0.098122	-9.84267e-12	9.26867e-12	5.6985e-13	-5.64271e-13	9.86764e-12	-9.29873e-12	-2.66233e-12	2.60649e-12	2.67028e-12	-2.61618e-12	-4.29864e-15	5.04631e-15	0.000224677	0.000223067	0.000182584	0.000199392	0.0002771	0.000225185	0.000197216	0.000226038	0.000325298	0.000395926	0.000481888	0.0767987	0.0770894	0.107133	0.0945041	0.0938269	0.0938269	0.105708	0.0934577	0.0938114
					81.8	0.751942	0.664801	1.33463	1.62441	0.927389	0.818066	0.429209	0.522312	0.403938	0.491289	0.0774986	0.098122	-9.55077e-12	8.9939e-12	5.53044e-13	-5.47909e-13	9.57505e-12	-9.02289e-12	-2.58331e-12	2.52877e-12	2.59105e-12	-2.53836e-12	-4.1564e-15	4.97172e-15	0.000224677	0.000223067	0.000182584	0.000199392	0.0002771	0.000225185	0.000197216	0.000226038	0.000325298	0.000395926	0.000481888	0.0767987	0.0770894	0.107133	0.0945041	0.0938269	0.0938269	0.105708	0.0934577	0.0938114
					81.9	0.751942	0.664801	1.33463	1.62441	0.927389	0.818066	0.429209	0.522312	0.403938	0.491289	0.0774986	0.098122	-9.26741e-12	8.72723e-12	5.36765e-13	-5.31492e-13	9.29108e-12	-8.75535e-12	-2.50651e-12	2.45404e-12	2.51406e-12	-2.46321e-12	-4.02282e-15	4.81039e-15	0.000224677	0.000223067	0.000182584	0.000199392	0.0002771	0.000225185	0.000197216	0.000226038	0.000325298	0.000395926	0.000481888	0.0767987	0.0770894	0.107133	0.0945041	0.0938269	0.0938269	0.105708	0.0934577	0.0938114
					82	0.751942	0.664801	1.33463	1.62441	0.927389	0.818066	0.429209	0.522312	0.403938	0.491289	0.0774986	0.098122	-8.99264e-12	8.46848e-12	5.20875e-13	-5.15865e-13	9.01559e-12	-8.49559e-12	-2.43216e-12	2.38135e-12	2.4396e-12	-2.39021e-12	-3.91874e-15	4.69416e-15	0.000224677	0.000223067	0.000182584	0.000199392	0.0002771	0.000225185	0.000197216	0.000226038	0.000325298	0.000395926	0.000481888	0.0767987	0.0770894	0.107133	0.0945041	0.0938269	0.0938269	0.105708	0.0934577	0.0938114
					82.1	0.751942	0.664801	1.33463	1.62441	0.927389	0.818066	0.429209	0.522312	0.403938	0.491289	0.0774986	0.098122	-8.72596e-12	8.21723e-12	5.05262e-13	-5.00391e-13	8.74819e-12	-8.24377e-12	-2.36024e-12	2.31083e-12	2.36728e-12	-2.31931e-12	-3.71057e-15	4.47212e-15	0.000224677	0.000223067	0.000182584	0.000199392	0.0002771	0.000225185	0.000197216	0.000226038	0.000325298	0.000395926	0.000481888	0.0767987	0.0770894	0.107133	0.0945041	0.0938269	0.0938269	0.105708	0.0934577	0.0938114
					82.2	0.751942	0.664801	1.33463	1.62441	0.927389	0.818066	0.429209	0.522312	0.403938	0.491289	0.0774986	0.098122	-8.46719e-12	7.97368e-12	4.90184e-13	-4.85875e-13	8.48882e-12	-7.99923e-12	-2.29023e-12	2.24228e-12	2.29687e-12	-2.25053e-12	-3.65333e-15	4.25528e-15	0.000224677	0.000223067	0.000182584	0.000199392	0.0002771	0.000225185	0.000197216	0.000226038	0.000325298	0.000395926	0.000481888	0.0767987	0.0770894	0.107133	0.0945041	0.0938269	0.0938269	0.105708	0.0934577	0.0938114
					82.3	0.751942	0.664801	1.33463	1.62441	0.927389	0.818066	0.429209	0.522312	0.403938	0.491289	0.0774986	0.098122	-8.21607e-12	7.73718e-12	4.75911e-13	-4.71331e-13	8.23699e-12	-7.76216e-12	-2.22225e-12	2.17541e-12	2.22871e-12	-2.18358e-12	-3.67935e-15	4.27956e-15	0.000224677	0.000223067	0.000182584	0.000199392	0.0002771	0.000225185	0.000197216	0.000226038	0.000325298	0.000395926	0.000481888	0.0767987	0.0770894	0.107133	0.0945041	0.0938269	0.0938269	0.105708	0.0934577	0.0938114
					82.4	0.751942	0.664801	1.33463	1.62441	0.927389	0.818066	0.429209	0.522312	0.403938	0.491289	0.0774986	0.098122	-7.97236e-12	7.50779e-12	4.61825e-13	-4.57537e-13	7.99275e-12	-7.53171e-12	-2.15608e-12	2.1112e-12	2.16277e-12	-2.11872e-12	-3.40353e-15	4.15119e-15	0.000224677	0.000223067	0.000182584	0.000199392	0.0002771	0.000225185	0.000197216	0.000226038	0.000325298	0.000395926	0.000481888	0.0767987	0.0770894	0.107133	0.0945041	0.0938269	0.0938269	0.105708	0.0934577	0.0938114
[truncated: 76 more rows]
[truncated: 74 more columns]

## Sheet: Mol. weight
	c1	c2	c3	c4	c5	c6	c7	c8	c9	c10	c11	c12		x	(EPT) n	(DPT) n	Summ n	Overall n	ММ	M*N PET	M*N OET	M*N Summ	M*N Overall	M^2*N PET	M^2*N OET	M^2*N Summ	M^2*N Overall	(EPT) w	(DPT) w	Summ w	Overall w	E (EPT) n	D (DPT) n	E+D Summ n	E+D Overall n
[truncated: 1,001 more rows]
